# Supplementary material for: Signature selection analysis reveals candidate genes associated with production traits in Iranian sheep breeds
Source: BMC Vet Res. 2021 Dec 3;17:369. doi: 10.1186/s12917-021-03077-4 (PMC8641187; doi:10.1186/s12917-021-03077-4)
Supplement: Supplementary file 2 — Additional file 2: Table S2. Gene enrichment among regions under selection through compare the SNP data of the Iranian breeds with those of meat breeds using Fst method. [file 12917_2021_3077_MOESM2_ESM.xlsx]

## Sheet: gProfiler
#	signf	p-value	T	Q	Q&T	Q&T/Q	Q&T/T	term ID	t type	t group	t name	t depth	Q&T list
#
1	!	0.05	4672	135	60	0.444	0.013	GO:0043167	MF	2	ion binding	1	ENSOARG00000000948,ENSOARG00000001974,ENSOARG00000002047,ENSOARG00000002639,ENSOARG00000002872,ENSOARG00000003428,ENSOARG00000003643,ENSOARG00000004088,ENSOARG00000004292,ENSOARG00000004444,ENSOARG00000004780,ENSOARG00000004828,ENSOARG00000004983,ENSOARG00000005014,ENSOARG00000005141,ENSOARG00000006357,ENSOARG00000006756,ENSOARG00000006856,ENSOARG00000007130,ENSOARG00000007238,ENSOARG00000007332,…
1	!	0.05	2	30	2	0.067	1	HP:0004789	hp	1	Lactose intolerance	1	ENSOARG00000010614,ENSOARG00000010689
#INFO:	PARAMETERS: significant = 1
#INFO:	PARAMETERS: organism = oaries
#INFO:	PARAMETERS: user_thr = 1.00
#INFO:	PARAMETERS: sort_by_structure = 1
#INFO:	PARAMETERS: fdr = 1
#INFO:	User: http
#INFO:	Host: arak-gp-archive2
#INFO:	Time: 2020-1-7 4:58:30
#INFO:	Version: r1622_e84_eg31
#INFO:	Effective domain size for GO: 18362, threshold 1.18922e-06
#INFO:	Effective domain size for HP: 3559, threshold 6.87045e-05
#INFO:
#INFO:	--- Gene names and descriptions
#INFO:
#INFO:	QUERY:	ENSOARG00000000158	EDNRB	endothelin receptor type B [Source:HGNC Symbol;Acc:HGNC:3180]
#INFO:	QUERY:	ENSOARG00000000549	PTPRM	protein tyrosine phosphatase, receptor type, M [Source:HGNC Symbol;Acc:HGNC:9675]
#INFO:	QUERY:	ENSOARG00000000948	HSD17B12	hydroxysteroid (17-beta) dehydrogenase 12 [Source:HGNC Symbol;Acc:HGNC:18646]
#INFO:	QUERY:	ENSOARG00000001974	RNF130	ring finger protein 130 [Source:HGNC Symbol;Acc:HGNC:18280]
#INFO:	QUERY:	ENSOARG00000002047	SMC4	structural maintenance of chromosomes 4 [Source:HGNC Symbol;Acc:HGNC:14013]
#INFO:	QUERY:	ENSOARG00000002639	PIK3C2B	phosphatidylinositol-4-phosphate 3-kinase catalytic subunit type 2 beta [Source:HGNC Symbol;Acc:HGNC:8972]
#INFO:	QUERY:	ENSOARG00000002872	MBTD1	mbt domain containing 1 [Source:HGNC Symbol;Acc:HGNC:19866]
#INFO:	QUERY:	ENSOARG00000003005	VSIG10	V-set and immunoglobulin domain containing 10 [Source:HGNC Symbol;Acc:HGNC:26078]
#INFO:	QUERY:	ENSOARG00000003229	TRAK1	trafficking protein, kinesin binding 1 [Source:HGNC Symbol;Acc:HGNC:29947]
#INFO:	QUERY:	ENSOARG00000003428	FBN3	fibrillin 3 [Source:HGNC Symbol;Acc:HGNC:18794]
#INFO:	QUERY:	ENSOARG00000003643	ARFIP1	ADP ribosylation factor interacting protein 1 [Source:HGNC Symbol;Acc:HGNC:21496]
#INFO:	QUERY:	ENSOARG00000004088	SLC25A13	solute carrier family 25 (aspartate/glutamate carrier), member 13 [Source:HGNC Symbol;Acc:HGNC:10983]
#INFO:	QUERY:	ENSOARG00000004106	CNKSR3	CNKSR family member 3 [Source:HGNC Symbol;Acc:HGNC:23034]
#INFO:	QUERY:	ENSOARG00000004119	MYCBPAP	MYCBP associated protein [Source:HGNC Symbol;Acc:HGNC:19677]
#INFO:	QUERY:	ENSOARG00000004292	ADAMTS10	ADAM metallopeptidase with thrombospondin type 1 motif 10 [Source:HGNC Symbol;Acc:HGNC:13201]
#INFO:	QUERY:	ENSOARG00000004389	SYPL1	synaptophysin-like 1 [Source:HGNC Symbol;Acc:HGNC:11507]
#INFO:	QUERY:	ENSOARG00000004444	THRB	thyroid hormone receptor beta [Source:RefSeq peptide;Acc:NP_001177320]
#INFO:	QUERY:	ENSOARG00000004698	TECPR2	tectonin beta-propeller repeat containing 2 [Source:HGNC Symbol;Acc:HGNC:19957]
#INFO:	QUERY:	ENSOARG00000004737	CPQ	carboxypeptidase Q [Source:HGNC Symbol;Acc:HGNC:16910]
#INFO:	QUERY:	ENSOARG00000004780	KIF15	kinesin family member 15 [Source:HGNC Symbol;Acc:HGNC:17273]
#INFO:	QUERY:	ENSOARG00000004789	HTR4	5-hydroxytryptamine (serotonin) receptor 4, G protein-coupled [Source:HGNC Symbol;Acc:HGNC:5299]
#INFO:	QUERY:	ENSOARG00000004828	N/A	Uncharacterized protein [Source:UniProtKB/TrEMBL;Acc:W5P436]
#INFO:	QUERY:	ENSOARG00000004983	VAV1	vav guanine nucleotide exchange factor 1 [Source:HGNC Symbol;Acc:HGNC:12657]
#INFO:	QUERY:	ENSOARG00000005014	ABLIM3	actin binding LIM protein family member 3 [Source:HGNC Symbol;Acc:HGNC:29132]
#INFO:	QUERY:	ENSOARG00000005141	TET1	tet methylcytosine dioxygenase 1 [Source:HGNC Symbol;Acc:HGNC:29484]
#INFO:	QUERY:	ENSOARG00000005377	DUSP8	dual specificity phosphatase 8 [Source:HGNC Symbol;Acc:HGNC:3074]
#INFO:	QUERY:	ENSOARG00000005727	COL17A1	collagen, type XVII, alpha 1 [Source:HGNC Symbol;Acc:HGNC:2194]
#INFO:	QUERY:	ENSOARG00000005789	MED13L	mediator complex subunit 13-like [Source:HGNC Symbol;Acc:HGNC:22962]
#INFO:	QUERY:	ENSOARG00000006110	N/A	Uncharacterized protein [Source:UniProtKB/TrEMBL;Acc:W5P802]
#INFO:	QUERY:	ENSOARG00000006111	CAMKMT	calmodulin-lysine N-methyltransferase [Source:HGNC Symbol;Acc:HGNC:26276]
#INFO:	QUERY:	ENSOARG00000006357	NUBPL	nucleotide binding protein-like [Source:HGNC Symbol;Acc:HGNC:20278]
#INFO:	QUERY:	ENSOARG00000006458	CWC27	CWC27 spliceosome-associated protein homolog [Source:HGNC Symbol;Acc:HGNC:10664]
#INFO:	QUERY:	ENSOARG00000006557	AKAP6	A-kinase anchoring protein 6 [Source:HGNC Symbol;Acc:HGNC:376]
#INFO:	QUERY:	ENSOARG00000006712	KIAA0368	KIAA0368 [Source:HGNC Symbol;Acc:HGNC:29020]
#INFO:	QUERY:	ENSOARG00000006756	NMNAT1	nicotinamide nucleotide adenylyltransferase 1 [Source:HGNC Symbol;Acc:HGNC:17877]
#INFO:	QUERY:	ENSOARG00000006856	ZCCHC4	zinc finger, CCHC domain containing 4 [Source:HGNC Symbol;Acc:HGNC:22917]
#INFO:	QUERY:	ENSOARG00000006859	C11ORF70	chromosome 11 open reading frame 70 [Source:HGNC Symbol;Acc:HGNC:28188]
#INFO:	QUERY:	ENSOARG00000006925	FAM78A	family with sequence similarity 78 member A [Source:HGNC Symbol;Acc:HGNC:25465]
#INFO:	QUERY:	ENSOARG00000007130	CLSTN1	calsyntenin 1 [Source:HGNC Symbol;Acc:HGNC:17447]
#INFO:	QUERY:	ENSOARG00000007238	PAK1	p21 protein (Cdc42/Rac)-activated kinase 1 [Source:HGNC Symbol;Acc:HGNC:8590]
#INFO:	QUERY:	ENSOARG00000007332	LRP1	LDL receptor related protein 1 [Source:HGNC Symbol;Acc:HGNC:6692]
#INFO:	QUERY:	ENSOARG00000007361	N/A	Uncharacterized protein [Source:UniProtKB/TrEMBL;Acc:W5PBT2]
#INFO:	QUERY:	ENSOARG00000007496	ME1	malic enzyme 1, NADP(+)-dependent, cytosolic [Source:HGNC Symbol;Acc:HGNC:6983]
#INFO:	QUERY:	ENSOARG00000007637	LMCD1	LIM and cysteine-rich domains 1 [Source:HGNC Symbol;Acc:HGNC:6633]
#INFO:	QUERY:	ENSOARG00000007680	SLC34A2	solute carrier family 34 (type II sodium/phosphate cotransporter), member 2 [Source:HGNC Symbol;Acc:HGNC:11020]
#INFO:	QUERY:	ENSOARG00000007698	SHC3	SHC (Src homology 2 domain containing) transforming protein 3 [Source:HGNC Symbol;Acc:HGNC:18181]
#INFO:	QUERY:	ENSOARG00000008423	SOS1	SOS Ras/Rac guanine nucleotide exchange factor 1 [Source:HGNC Symbol;Acc:HGNC:11187]
#INFO:	QUERY:	ENSOARG00000008537	NAV2	neuron navigator 2 [Source:HGNC Symbol;Acc:HGNC:15997]
#INFO:	QUERY:	ENSOARG00000008709	SORCS1	sortilin-related VPS10 domain containing receptor 1 [Source:HGNC Symbol;Acc:HGNC:16697]
#INFO:	QUERY:	ENSOARG00000008891	NTRK2	neurotrophic tyrosine kinase, receptor, type 2 [Source:HGNC Symbol;Acc:HGNC:8032]
#INFO:	QUERY:	ENSOARG00000009291	NMUR2	neuromedin U receptor 2 [Source:HGNC Symbol;Acc:HGNC:16454]
#INFO:	QUERY:	ENSOARG00000009306	DOCK7	dedicator of cytokinesis 7 [Source:HGNC Symbol;Acc:HGNC:19190]
#INFO:	QUERY:	ENSOARG00000009679	N/A	Uncharacterized protein [Source:UniProtKB/TrEMBL;Acc:W5PIW3]
#INFO:	QUERY:	ENSOARG00000009717	HOXA5	homeobox A5 [Source:HGNC Symbol;Acc:HGNC:5106]
#INFO:	QUERY:	ENSOARG00000009758	HOXA6	homeobox A6 [Source:HGNC Symbol;Acc:HGNC:5107]
#INFO:	QUERY:	ENSOARG00000010029	N/A	N/A
#INFO:	QUERY:	ENSOARG00000010336	EOGT	EGF domain-specific O-linked N-acetylglucosamine (GlcNAc) transferase [Source:HGNC Symbol;Acc:HGNC:28526]
#INFO:	QUERY:	ENSOARG00000010357	PIWIL2	piwi-like RNA-mediated gene silencing 2 [Source:HGNC Symbol;Acc:HGNC:17644]
#INFO:	QUERY:	ENSOARG00000010549	LRIG1	leucine-rich repeats and immunoglobulin-like domains 1 [Source:HGNC Symbol;Acc:HGNC:17360]
#INFO:	QUERY:	ENSOARG00000010614	MCM6	minichromosome maintenance complex component 6 [Source:HGNC Symbol;Acc:HGNC:6949]
#INFO:	QUERY:	ENSOARG00000010627	NBEA	neurobeachin [Source:HGNC Symbol;Acc:HGNC:7648]
#INFO:	QUERY:	ENSOARG00000010689	LCT	lactase [Source:HGNC Symbol;Acc:HGNC:6530]
#INFO:	QUERY:	ENSOARG00000010714	USH2A	Usher syndrome 2A (autosomal recessive, mild) [Source:HGNC Symbol;Acc:HGNC:12601]
#INFO:	QUERY:	ENSOARG00000010733	MAGI1	membrane associated guanylate kinase, WW and PDZ domain containing 1 [Source:HGNC Symbol;Acc:HGNC:946]
#INFO:	QUERY:	ENSOARG00000010926	WDR4	WD repeat domain 4 [Source:HGNC Symbol;Acc:HGNC:12756]
#INFO:	QUERY:	ENSOARG00000011072	LYVE1	lymphatic vessel endothelial hyaluronan receptor 1 [Source:HGNC Symbol;Acc:HGNC:14687]
#INFO:	QUERY:	ENSOARG00000011267	CSMD3	CUB and Sushi multiple domains 3 [Source:HGNC Symbol;Acc:HGNC:19291]
#INFO:	QUERY:	ENSOARG00000011346	N/A	N/A
#INFO:	QUERY:	ENSOARG00000011416	ADAM22	ADAM metallopeptidase domain 22 [Source:HGNC Symbol;Acc:HGNC:201]
#INFO:	QUERY:	ENSOARG00000011417	FRMPD1	FERM and PDZ domain containing 1 [Source:HGNC Symbol;Acc:HGNC:29159]
#INFO:	QUERY:	ENSOARG00000011500	DYSF	dysferlin [Source:HGNC Symbol;Acc:HGNC:3097]
#INFO:	QUERY:	ENSOARG00000011601	R3HCC1L	R3H domain and coiled-coil containing 1 like [Source:HGNC Symbol;Acc:HGNC:23512]
#INFO:	QUERY:	ENSOARG00000011885	DPP10	dipeptidyl-peptidase 10 (inactive) [Source:HGNC Symbol;Acc:HGNC:20823]
#INFO:	QUERY:	ENSOARG00000012144	KCNH1	potassium channel, voltage gated eag related subfamily H, member 1 [Source:HGNC Symbol;Acc:HGNC:6250]
#INFO:	QUERY:	ENSOARG00000012269	UQCC1	ubiquinol-cytochrome c reductase complex assembly factor 1 [Source:HGNC Symbol;Acc:HGNC:15891]
#INFO:	QUERY:	ENSOARG00000012386	PHF3	PHD finger protein 3 [Source:HGNC Symbol;Acc:HGNC:8921]
#INFO:	QUERY:	ENSOARG00000012433	VPS13A	vacuolar protein sorting 13 homolog A (S. cerevisiae) [Source:HGNC Symbol;Acc:HGNC:1908]
#INFO:	QUERY:	ENSOARG00000012528	MDN1	midasin AAA ATPase 1 [Source:HGNC Symbol;Acc:HGNC:18302]
#INFO:	QUERY:	ENSOARG00000012542	CFAP54	cilia and flagella associated 54 [Source:HGNC Symbol;Acc:HGNC:26456]
#INFO:	QUERY:	ENSOARG00000012576	OOSP2	oocyte secreted protein 2 [Source:HGNC Symbol;Acc:HGNC:26699]
#INFO:	QUERY:	ENSOARG00000012595	N/A	E3 ubiquitin-protein ligase [Source:UniProtKB/TrEMBL;Acc:W5PSS2]
#INFO:	QUERY:	ENSOARG00000012649	C10ORF90	chromosome 10 open reading frame 90 [Source:HGNC Symbol;Acc:HGNC:26563]
#INFO:	QUERY:	ENSOARG00000012923	TACR1	tachykinin receptor 1 [Source:HGNC Symbol;Acc:HGNC:11526]
#INFO:	QUERY:	ENSOARG00000012997	GNA15	guanine nucleotide binding protein (G protein), alpha 15 (Gq class) [Source:HGNC Symbol;Acc:HGNC:4383]
#INFO:	QUERY:	ENSOARG00000013080	DOCK1	dedicator of cytokinesis 1 [Source:HGNC Symbol;Acc:HGNC:2987]
#INFO:	QUERY:	ENSOARG00000013123	N/A	Uncharacterized protein [Source:UniProtKB/TrEMBL;Acc:W5PUC3]
#INFO:	QUERY:	ENSOARG00000013207	N/A	Uncharacterized protein [Source:UniProtKB/TrEMBL;Acc:W5PUL9]
#INFO:	QUERY:	ENSOARG00000013216	PCDH15	protocadherin-related 15 [Source:HGNC Symbol;Acc:HGNC:14674]
#INFO:	QUERY:	ENSOARG00000013234	SNX14	sorting nexin 14 [Source:HGNC Symbol;Acc:HGNC:14977]
#INFO:	QUERY:	ENSOARG00000013865	CDKL3	cyclin-dependent kinase-like 3 [Source:HGNC Symbol;Acc:HGNC:15483]
#INFO:	QUERY:	ENSOARG00000013985	N/A	Uncharacterized protein [Source:UniProtKB/TrEMBL;Acc:W5PX24]
#INFO:	QUERY:	ENSOARG00000014316	FOCAD	focadhesin [Source:HGNC Symbol;Acc:HGNC:23377]
#INFO:	QUERY:	ENSOARG00000014329	ACOXL	acyl-CoA oxidase-like [Source:HGNC Symbol;Acc:HGNC:25621]
#INFO:	QUERY:	ENSOARG00000014425	MERTK	MER proto-oncogene, tyrosine kinase [Source:HGNC Symbol;Acc:HGNC:7027]
#INFO:	QUERY:	ENSOARG00000014461	COL24A1	collagen, type XXIV, alpha 1 [Source:HGNC Symbol;Acc:HGNC:20821]
#INFO:	QUERY:	ENSOARG00000014686	TPH2	tryptophan hydroxylase 2 [Source:HGNC Symbol;Acc:HGNC:20692]
#INFO:	QUERY:	ENSOARG00000014742	CCDC34	coiled-coil domain containing 34 [Source:HGNC Symbol;Acc:HGNC:25079]
#INFO:	QUERY:	ENSOARG00000015124	PTPRQ	protein tyrosine phosphatase, receptor type, Q [Source:HGNC Symbol;Acc:HGNC:9679]
#INFO:	QUERY:	ENSOARG00000015316	OXR1	oxidation resistance 1 [Source:HGNC Symbol;Acc:HGNC:15822]
#INFO:	QUERY:	ENSOARG00000015530	CACNA2D3	calcium channel, voltage-dependent, alpha 2/delta subunit 3 [Source:HGNC Symbol;Acc:HGNC:15460]
#INFO:	QUERY:	ENSOARG00000015724	EDIL3	EGF-like repeats and discoidin I-like domains 3 [Source:HGNC Symbol;Acc:HGNC:3173]
#INFO:	QUERY:	ENSOARG00000015734	CBY1	chibby homolog 1 (Drosophila) [Source:HGNC Symbol;Acc:HGNC:1307]
#INFO:	QUERY:	ENSOARG00000015745	TOMM22	translocase of outer mitochondrial membrane 22 homolog (yeast) [Source:HGNC Symbol;Acc:HGNC:18002]
#INFO:	QUERY:	ENSOARG00000015784	N/A	Uncharacterized protein [Source:UniProtKB/TrEMBL;Acc:W5Q2K8]
#INFO:	QUERY:	ENSOARG00000015818	LMO7	LIM domain 7 [Source:HGNC Symbol;Acc:HGNC:6646]
#INFO:	QUERY:	ENSOARG00000015869	N/A	Uncharacterized protein [Source:UniProtKB/TrEMBL;Acc:W5Q2U9]
#INFO:	QUERY:	ENSOARG00000015954	SPATS2L	spermatogenesis associated, serine rich 2 like [Source:HGNC Symbol;Acc:HGNC:24574]
#INFO:	QUERY:	ENSOARG00000016026	N/A	Uncharacterized protein [Source:UniProtKB/TrEMBL;Acc:W5Q3C4]
#INFO:	QUERY:	ENSOARG00000016181	ITGA5	integrin subunit alpha 5 [Source:HGNC Symbol;Acc:HGNC:6141]
#INFO:	QUERY:	ENSOARG00000016291	POLR3G	polymerase (RNA) III (DNA directed) polypeptide G (32kD) [Source:HGNC Symbol;Acc:HGNC:30075]
#INFO:	QUERY:	ENSOARG00000016452	PPARG	peroxisome proliferator-activated receptor gamma [Source:HGNC Symbol;Acc:HGNC:9236]
#INFO:	QUERY:	ENSOARG00000016545	TEKT3	tektin 3 [Source:HGNC Symbol;Acc:HGNC:14293]
#INFO:	QUERY:	ENSOARG00000016678	SOAT1	sterol O-acyltransferase 1 [Source:HGNC Symbol;Acc:HGNC:11177]
#INFO:	QUERY:	ENSOARG00000017065	SLC23A1	solute carrier family 23 (ascorbic acid transporter), member 1 [Source:HGNC Symbol;Acc:HGNC:10974]
#INFO:	QUERY:	ENSOARG00000017094	MZB1	marginal zone B and B1 cell-specific protein [Source:HGNC Symbol;Acc:HGNC:30125]
#INFO:	QUERY:	ENSOARG00000017288	PLEKHA3	pleckstrin homology domain containing A3 [Source:HGNC Symbol;Acc:HGNC:14338]
#INFO:	QUERY:	ENSOARG00000017524	MAGI2	membrane associated guanylate kinase, WW and PDZ domain containing 2 [Source:HGNC Symbol;Acc:HGNC:18957]
#INFO:	QUERY:	ENSOARG00000017737	FARP2	FERM, ARH/RhoGEF and pleckstrin domain protein 2 [Source:HGNC Symbol;Acc:HGNC:16460]
#INFO:	QUERY:	ENSOARG00000017791	FGD5	FYVE, RhoGEF and PH domain containing 5 [Source:HGNC Symbol;Acc:HGNC:19117]
#INFO:	QUERY:	ENSOARG00000017937	ZNF3	zinc finger protein 3 [Source:HGNC Symbol;Acc:HGNC:13089]
#INFO:	QUERY:	ENSOARG00000018651	BAHCC1	BAH domain and coiled-coil containing 1 [Source:HGNC Symbol;Acc:HGNC:29279]
#INFO:	QUERY:	ENSOARG00000018710	ANXA3	annexin A3 [Source:HGNC Symbol;Acc:HGNC:541]
#INFO:	QUERY:	ENSOARG00000018720	SNPH	syntaphilin [Source:HGNC Symbol;Acc:HGNC:15931]
#INFO:	QUERY:	ENSOARG00000018833	N/A	Uncharacterized protein [Source:UniProtKB/TrEMBL;Acc:W5QBY1]
#INFO:	QUERY:	ENSOARG00000018858	PJA2	praja ring finger 2, E3 ubiquitin protein ligase [Source:HGNC Symbol;Acc:HGNC:17481]
#INFO:	QUERY:	ENSOARG00000019119	IQCA1	IQ motif containing with AAA domain 1 [Source:HGNC Symbol;Acc:HGNC:26195]
#INFO:	QUERY:	ENSOARG00000019303	SYT10	synaptotagmin 10 [Source:HGNC Symbol;Acc:HGNC:19266]
#INFO:	QUERY:	ENSOARG00000019318	ATG3	autophagy related 3 [Source:HGNC Symbol;Acc:HGNC:20962]
#INFO:	QUERY:	ENSOARG00000019506	N/A	Uncharacterized protein [Source:UniProtKB/TrEMBL;Acc:W5QE02]
#INFO:	QUERY:	ENSOARG00000019649	BCS1L	BCS1 homolog, ubiquinol-cytochrome c reductase complex chaperone [Source:HGNC Symbol;Acc:HGNC:1020]
#INFO:	QUERY:	ENSOARG00000019664	RNF25	ring finger protein 25 [Source:HGNC Symbol;Acc:HGNC:14662]
#INFO:	QUERY:	ENSOARG00000019667	STK36	serine/threonine kinase 36 [Source:HGNC Symbol;Acc:HGNC:17209]
#INFO:	QUERY:	ENSOARG00000020108	EHBP1	EH domain binding protein 1 [Source:HGNC Symbol;Acc:HGNC:29144]
#INFO:	QUERY:	ENSOARG00000020214	KALRN	kalirin, RhoGEF kinase [Source:HGNC Symbol;Acc:HGNC:4814]
#INFO:	QUERY:	ENSOARG00000020271	LRCH3	leucine-rich repeats and calponin homology (CH) domain containing 3 [Source:HGNC Symbol;Acc:HGNC:28637]
#INFO:	QUERY:	ENSOARG00000020313	SGPP2	sphingosine-1-phosphate phosphatase 2 [Source:HGNC Symbol;Acc:HGNC:19953]
#INFO:	QUERY:	ENSOARG00000020378	HIVEP3	human immunodeficiency virus type I enhancer binding protein 3 [Source:HGNC Symbol;Acc:HGNC:13561]
#INFO:	QUERY:	ENSOARG00000020558	STARD9	StAR related lipid transfer domain containing 9 [Source:HGNC Symbol;Acc:HGNC:19162]
#INFO:	QUERY:	ENSOARG00000020577	RNF115	ring finger protein 115 [Source:HGNC Symbol;Acc:HGNC:18154]
#INFO:	QUERY:	ENSOARG00000020588	POLR3C	polymerase (RNA) III (DNA directed) polypeptide C (62kD) [Source:HGNC Symbol;Acc:HGNC:30076]
#INFO:	QUERY:	ENSOARG00000020672	NIN	ninein [Source:HGNC Symbol;Acc:HGNC:14906]
#INFO:	QUERY:	ENSOARG00000020686	PYGL	glycogen phosphorylase, liver form [Source:RefSeq peptide;Acc:NP_001020032]
#INFO:	QUERY:	ENSOARG00000020757	N/A	Uncharacterized protein [Source:UniProtKB/TrEMBL;Acc:W5QHW0]
#INFO:	QUERY:	ENSOARG00000021124	PCNXL4	pecanex-like 4 (Drosophila) [Source:HGNC Symbol;Acc:HGNC:20349]
#INFO:	QUERY:	ENSOARG00000021125	DHRS7	dehydrogenase/reductase (SDR family) member 7 [Source:HGNC Symbol;Acc:HGNC:21524]
#INFO:	QUERY:	ENSOARG00000021258	N/A	N/A
#INFO:	QUERY:	ENSOARG00000021775	SNORA70	Small nucleolar RNA SNORA70 [Source:RFAM;Acc:RF00156]
#INFO:	QUERY:	ENSOARG00000022854	5S_RRNA	5S ribosomal RNA [Source:RFAM;Acc:RF00001]
#INFO:	QUERY:	ENSOARG00000023197	SNORA21	Small nucleolar RNA SNORA21 [Source:RFAM;Acc:RF00412]
#INFO:	QUERY:	ENSOARG00000023887	N/A	N/A
#INFO:	QUERY:	ENSOARG00000024337	OAR-MIR-16B	oar-mir-16b [Source:miRBase;Acc:MI0025257]
#INFO:	QUERY:	ENSOARG00000024516	U6	U6 spliceosomal RNA [Source:RFAM;Acc:RF00026]
#INFO:	QUERY:	ENSOARG00000025105	SNORA21	Small nucleolar RNA SNORA21 [Source:RFAM;Acc:RF00412]
#INFO:	QUERY:	ENSOARG00000025437	N/A	N/A
#INFO:	QUERY:	ENSOARG00000025438	N/A	N/A
#INFO:	QUERY:	ENSOARG00000025855	N/A	N/A
#INFO:	QUERY:	ENSOARG00000026201	N/A	N/A
#INFO:	QUERY:	ENSOARG00000026293	N/A	N/A
#INFO:	QUERY:	ENSOARG00000026375	N/A	N/A
#INFO:	QUERY:	ENSOARG00000026409	N/A	N/A
#INFO:	QUERY:	ENSOARG00000026527	N/A	N/A
#INFO:	QUERY:	ENSOARG00000026572	N/A	N/A
#INFO:	QUERY:	ENSOARG00000026685	N/A	N/A
#INFO:	QUERY:	ENSOARG00000027031	N/A	N/A
