# Supplementary material for: Signature selection analysis reveals candidate genes associated with production traits in Iranian sheep breeds
Source: BMC Vet Res. 2021 Dec 3;17:369. doi: 10.1186/s12917-021-03077-4 (PMC8641187; doi:10.1186/s12917-021-03077-4)
Supplement: Supplementary file 3 — Additional file 3: Table S3. Gene enrichment among regions under selection through compare the SNP data of the Iranian breeds with those of dairy breeds using Fst method. [file 12917_2021_3077_MOESM3_ESM.xlsx]

## Sheet: gProfiler
#	signf	p-value	T	Q	Q&T	Q&T/Q	Q&T/T	term ID	t type	t group	t name	t depth	Q&T list
#
1	!	0.05	808	137	16	0.117	0.02	GO:0030030	BP	7	cell projection organization	1	ENSOARG00000000229,ENSOARG00000000586,ENSOARG00000003221,ENSOARG00000004340,ENSOARG00000004732,ENSOARG00000005170,ENSOARG00000006163,ENSOARG00000009939,ENSOARG00000011324,ENSOARG00000013063,ENSOARG00000015734,ENSOARG00000016753,ENSOARG00000016907,ENSOARG00000018811,ENSOARG00000020133,ENSOARG00000020571
1	!	0.0432	562	137	13	0.095	0.023	GO:0032990	BP	7	cell part morphogenesis	1	ENSOARG00000000229,ENSOARG00000000586,ENSOARG00000003221,ENSOARG00000004732,ENSOARG00000005170,ENSOARG00000006163,ENSOARG00000009939,ENSOARG00000011324,ENSOARG00000013063,ENSOARG00000015734,ENSOARG00000016907,ENSOARG00000020133,ENSOARG00000020571
1	!	0.0321	545	137	13	0.095	0.024	GO:0048858	BP	7	cell projection morphogenesis	2	ENSOARG00000000229,ENSOARG00000000586,ENSOARG00000003221,ENSOARG00000004732,ENSOARG00000005170,ENSOARG00000006163,ENSOARG00000009939,ENSOARG00000011324,ENSOARG00000013063,ENSOARG00000015734,ENSOARG00000016907,ENSOARG00000020133,ENSOARG00000020571
1	!	0.0464	289	137	9	0.066	0.031	GO:0071407	BP	9	cellular response to organic cyclic compound	1	ENSOARG00000004340,ENSOARG00000005889,ENSOARG00000006557,ENSOARG00000007238,ENSOARG00000012525,ENSOARG00000016753,ENSOARG00000017011,ENSOARG00000019400,ENSOARG00000019609
1	!	0.0461	885	137	17	0.124	0.019	GO:0016772	MF	5	transferase activity, transferring phosphorus-containing groups	1	ENSOARG00000000337,ENSOARG00000002639,ENSOARG00000007238,ENSOARG00000007998,ENSOARG00000008618,ENSOARG00000013036,ENSOARG00000014425,ENSOARG00000015706,ENSOARG00000017375,ENSOARG00000020214,ENSOARG00000020571,ENSOARG00000020588,ENSOARG00000020643,ENSOARG00000020647,ENSOARG00000020746,ENSOARG00000020774,ENSOARG00000021141
1	!	0.0144	724	137	16	0.117	0.022	GO:0016301	MF	5	kinase activity	2	ENSOARG00000000337,ENSOARG00000002639,ENSOARG00000007238,ENSOARG00000007998,ENSOARG00000008618,ENSOARG00000013036,ENSOARG00000014425,ENSOARG00000015706,ENSOARG00000017375,ENSOARG00000020214,ENSOARG00000020571,ENSOARG00000020643,ENSOARG00000020647,ENSOARG00000020746,ENSOARG00000020774,ENSOARG00000021141
1	!	0.0059	671	137	16	0.117	0.024	GO:0016773	MF	5	phosphotransferase activity, alcohol group as acceptor	2	ENSOARG00000000337,ENSOARG00000002639,ENSOARG00000007238,ENSOARG00000007998,ENSOARG00000008618,ENSOARG00000013036,ENSOARG00000014425,ENSOARG00000015706,ENSOARG00000017375,ENSOARG00000020214,ENSOARG00000020571,ENSOARG00000020643,ENSOARG00000020647,ENSOARG00000020746,ENSOARG00000020774,ENSOARG00000021141
1	!	0.0478	568	137	13	0.095	0.023	GO:0004672	MF	5	protein kinase activity	3	ENSOARG00000000337,ENSOARG00000007238,ENSOARG00000013036,ENSOARG00000014425,ENSOARG00000015706,ENSOARG00000017375,ENSOARG00000020214,ENSOARG00000020571,ENSOARG00000020643,ENSOARG00000020647,ENSOARG00000020746,ENSOARG00000020774,ENSOARG00000021141
1	!	0.0245	459	137	12	0.088	0.026	GO:0004713	MF	5	protein tyrosine kinase activity	4	ENSOARG00000000337,ENSOARG00000007238,ENSOARG00000013036,ENSOARG00000014425,ENSOARG00000015706,ENSOARG00000017375,ENSOARG00000020214,ENSOARG00000020571,ENSOARG00000020643,ENSOARG00000020647,ENSOARG00000020746,ENSOARG00000020774
1	!	0.0473	48	30	3	0.1	0.062	HP:0007340	hp	1	Lower limb muscle weakness	1	ENSOARG00000011500,ENSOARG00000017011,ENSOARG00000021147
1	!	0.033	13	30	2	0.067	0.154	HP:0001406	hp	3	Intrahepatic cholestasis	1	ENSOARG00000011869,ENSOARG00000017011
1	!	0.0177	173	30	6	0.2	0.035	HP:0002910	hp	4	Elevated hepatic transaminases	1	ENSOARG00000008618,ENSOARG00000011869,ENSOARG00000014822,ENSOARG00000016215,ENSOARG00000017011,ENSOARG00000020774
1	!	0.033	13	30	2	0.067	0.154	HP:0005986	hp	11	Limitation of neck motion	1	ENSOARG00000005889,ENSOARG00000021147
1	!	0.05	16	30	2	0.067	0.125	HP:0000837	hp	6	Increased circulating gonadotropin level	1	ENSOARG00000004340,ENSOARG00000017216
1	!	0.0394	45	30	3	0.1	0.067	HP:0100738	hp	8	Abnormal eating behavior	1	ENSOARG00000006111,ENSOARG00000009939,ENSOARG00000020802
1	!	0.0283	40	30	3	0.1	0.075	HP:0002591	hp	8	Polyphagia	2	ENSOARG00000006111,ENSOARG00000009939,ENSOARG00000020802
1	!	0.0312	406	30	9	0.3	0.022	HP:0008872	hp	10	Feeding difficulties in infancy	1	ENSOARG00000004732,ENSOARG00000005258,ENSOARG00000005889,ENSOARG00000006111,ENSOARG00000009939,ENSOARG00000012393,ENSOARG00000014822,ENSOARG00000015650,ENSOARG00000020802
1	!	0.0461	210	30	6	0.2	0.029	HP:0001410	hp	2	Decreased liver function	1	ENSOARG00000006163,ENSOARG00000008618,ENSOARG00000011869,ENSOARG00000014822,ENSOARG00000017011,ENSOARG00000020774
#INFO:	PARAMETERS: organism = oaries
#INFO:	PARAMETERS: fdr = 1
#INFO:	PARAMETERS: sort_by_structure = 1
#INFO:	PARAMETERS: user_thr = 1.00
#INFO:	PARAMETERS: significant = 1
#INFO:	User: http
#INFO:	Host: arak-gp-archive2
#INFO:	Time: 2020-1-5 11:34:24
#INFO:	Version: r1622_e84_eg31
#INFO:	Effective domain size for GO: 18362, threshold 0.000348548
#INFO:	Effective domain size for HP: 3559, threshold 0.00766072
#INFO:
#INFO:	--- Gene names and descriptions
#INFO:
#INFO:	QUERY:	ENSOARG00000000229	N/A	N/A
#INFO:	QUERY:	ENSOARG00000000337	MAP3K5	mitogen-activated protein kinase kinase kinase 5 [Source:HGNC Symbol;Acc:HGNC:6857]
#INFO:	QUERY:	ENSOARG00000000498	ITGA9	integrin subunit alpha 9 [Source:HGNC Symbol;Acc:HGNC:6145]
#INFO:	QUERY:	ENSOARG00000000586	UNC5D	unc-5 netrin receptor D [Source:HGNC Symbol;Acc:HGNC:18634]
#INFO:	QUERY:	ENSOARG00000000587	IDH3A	isocitrate dehydrogenase 3 (NAD+) alpha [Source:HGNC Symbol;Acc:HGNC:5384]
#INFO:	QUERY:	ENSOARG00000000664	ACSBG1	acyl-CoA synthetase bubblegum family member 1 [Source:HGNC Symbol;Acc:HGNC:29567]
#INFO:	QUERY:	ENSOARG00000001949	ARHGAP26	Rho GTPase activating protein 26 [Source:HGNC Symbol;Acc:HGNC:17073]
#INFO:	QUERY:	ENSOARG00000001965	N/A	N/A
#INFO:	QUERY:	ENSOARG00000002097	CASD1	CAS1 domain containing 1 [Source:HGNC Symbol;Acc:HGNC:16014]
#INFO:	QUERY:	ENSOARG00000002278	MAGEF1	MAGE family member F1 [Source:HGNC Symbol;Acc:HGNC:29639]
#INFO:	QUERY:	ENSOARG00000002639	PIK3C2B	phosphatidylinositol-4-phosphate 3-kinase catalytic subunit type 2 beta [Source:HGNC Symbol;Acc:HGNC:8972]
#INFO:	QUERY:	ENSOARG00000002679	PPP1R9A	protein phosphatase 1 regulatory subunit 9A [Source:HGNC Symbol;Acc:HGNC:14946]
#INFO:	QUERY:	ENSOARG00000003037	FARP1	FERM, ARH/RhoGEF and pleckstrin domain protein 1 [Source:HGNC Symbol;Acc:HGNC:3591]
#INFO:	QUERY:	ENSOARG00000003140	USP43	ubiquitin specific peptidase 43 [Source:HGNC Symbol;Acc:HGNC:20072]
#INFO:	QUERY:	ENSOARG00000003221	TBC1D30	TBC1 domain family member 30 [Source:HGNC Symbol;Acc:HGNC:29164]
#INFO:	QUERY:	ENSOARG00000003229	TRAK1	trafficking protein, kinesin binding 1 [Source:HGNC Symbol;Acc:HGNC:29947]
#INFO:	QUERY:	ENSOARG00000003427	RANBP17	RAN binding protein 17 [Source:HGNC Symbol;Acc:HGNC:14428]
#INFO:	QUERY:	ENSOARG00000003525	NKTR	natural killer cell triggering receptor [Source:HGNC Symbol;Acc:HGNC:7833]
#INFO:	QUERY:	ENSOARG00000004284	PLPP4	phospholipid phosphatase 4 [Source:HGNC Symbol;Acc:HGNC:23531]
#INFO:	QUERY:	ENSOARG00000004292	ADAMTS10	ADAM metallopeptidase with thrombospondin type 1 motif 10 [Source:HGNC Symbol;Acc:HGNC:13201]
#INFO:	QUERY:	ENSOARG00000004340	FSHR	follicle stimulating hormone receptor [Source:HGNC Symbol;Acc:HGNC:3969]
#INFO:	QUERY:	ENSOARG00000004732	DCC	DCC netrin 1 receptor [Source:HGNC Symbol;Acc:HGNC:2701]
#INFO:	QUERY:	ENSOARG00000004737	CPQ	carboxypeptidase Q [Source:HGNC Symbol;Acc:HGNC:16910]
#INFO:	QUERY:	ENSOARG00000005170	FBXW8	F-box and WD repeat domain containing 8 [Source:HGNC Symbol;Acc:HGNC:13597]
#INFO:	QUERY:	ENSOARG00000005221	CSRNP3	cysteine-serine-rich nuclear protein 3 [Source:HGNC Symbol;Acc:HGNC:30729]
#INFO:	QUERY:	ENSOARG00000005258	MCCC2	methylcrotonoyl-CoA carboxylase 2 [Source:HGNC Symbol;Acc:HGNC:6937]
#INFO:	QUERY:	ENSOARG00000005450	N/A	Uncharacterized protein [Source:UniProtKB/TrEMBL;Acc:W5P608]
#INFO:	QUERY:	ENSOARG00000005732	C3ORF58	chromosome 3 open reading frame 58 [Source:HGNC Symbol;Acc:HGNC:28490]
#INFO:	QUERY:	ENSOARG00000005774	SLC9A9	solute carrier family 9, subfamily A (NHE9, cation proton antiporter 9), member 9 [Source:HGNC Symbol;Acc:HGNC:20653]
#INFO:	QUERY:	ENSOARG00000005789	MED13L	mediator complex subunit 13-like [Source:HGNC Symbol;Acc:HGNC:22962]
#INFO:	QUERY:	ENSOARG00000005889	SEPN1	selenoprotein N, 1 [Source:HGNC Symbol;Acc:HGNC:15999]
#INFO:	QUERY:	ENSOARG00000006111	CAMKMT	calmodulin-lysine N-methyltransferase [Source:HGNC Symbol;Acc:HGNC:26276]
#INFO:	QUERY:	ENSOARG00000006163	BBS9	Bardet-Biedl syndrome 9 [Source:HGNC Symbol;Acc:HGNC:30000]
#INFO:	QUERY:	ENSOARG00000006297	MLLT1	myeloid/lymphoid or mixed-lineage leukemia; translocated to, 1 [Source:HGNC Symbol;Acc:HGNC:7134]
#INFO:	QUERY:	ENSOARG00000006408	LGI2	leucine-rich repeat LGI family member 2 [Source:HGNC Symbol;Acc:HGNC:18710]
#INFO:	QUERY:	ENSOARG00000006412	MGAT5B	mannosyl (alpha-1,6-)-glycoprotein beta-1,6-N-acetyl-glucosaminyltransferase, isozyme B [Source:HGNC Symbol;Acc:HGNC:24140]
#INFO:	QUERY:	ENSOARG00000006428	GLIS1	GLIS family zinc finger 1 [Source:HGNC Symbol;Acc:HGNC:29525]
#INFO:	QUERY:	ENSOARG00000006557	AKAP6	A-kinase anchoring protein 6 [Source:HGNC Symbol;Acc:HGNC:376]
#INFO:	QUERY:	ENSOARG00000006629	NPAS3	neuronal PAS domain protein 3 [Source:HGNC Symbol;Acc:HGNC:19311]
#INFO:	QUERY:	ENSOARG00000006699	PSMD14	proteasome 26S subunit, non-ATPase 14 [Source:HGNC Symbol;Acc:HGNC:16889]
#INFO:	QUERY:	ENSOARG00000006857	SVEP1	sushi, von Willebrand factor type A, EGF and pentraxin domain containing 1 [Source:HGNC Symbol;Acc:HGNC:15985]
#INFO:	QUERY:	ENSOARG00000006927	CDNF	cerebral dopamine neurotrophic factor [Source:HGNC Symbol;Acc:HGNC:24913]
#INFO:	QUERY:	ENSOARG00000006957	PSAP	prosaposin [Source:HGNC Symbol;Acc:HGNC:9498]
#INFO:	QUERY:	ENSOARG00000007238	PAK1	p21 protein (Cdc42/Rac)-activated kinase 1 [Source:HGNC Symbol;Acc:HGNC:8590]
#INFO:	QUERY:	ENSOARG00000007764	SKIV2L2	superkiller viralicidic activity 2-like 2 (S. cerevisiae) [Source:HGNC Symbol;Acc:HGNC:18734]
#INFO:	QUERY:	ENSOARG00000007942	KIAA0226L	KIAA0226-like [Source:HGNC Symbol;Acc:HGNC:20420]
#INFO:	QUERY:	ENSOARG00000007998	DGKB	diacylglycerol kinase beta [Source:HGNC Symbol;Acc:HGNC:2850]
#INFO:	QUERY:	ENSOARG00000008191	MIPOL1	mirror-image polydactyly 1 [Source:HGNC Symbol;Acc:HGNC:21460]
#INFO:	QUERY:	ENSOARG00000008618	ADK	adenosine kinase [Source:HGNC Symbol;Acc:HGNC:257]
#INFO:	QUERY:	ENSOARG00000008881	RGS7	regulator of G-protein signaling 7 [Source:HGNC Symbol;Acc:HGNC:10003]
#INFO:	QUERY:	ENSOARG00000008939	WDFY2	WD repeat and FYVE domain containing 2 [Source:HGNC Symbol;Acc:HGNC:20482]
#INFO:	QUERY:	ENSOARG00000009158	TMEM65	transmembrane protein 65 [Source:HGNC Symbol;Acc:HGNC:25203]
#INFO:	QUERY:	ENSOARG00000009172	CD3D	CD3d molecule, delta (CD3-TCR complex) [Source:HGNC Symbol;Acc:HGNC:1673]
#INFO:	QUERY:	ENSOARG00000009551	FYB	FYN binding protein [Source:HGNC Symbol;Acc:HGNC:4036]
#INFO:	QUERY:	ENSOARG00000009595	CDKAL1	CDK5 regulatory subunit associated protein 1-like 1 [Source:HGNC Symbol;Acc:HGNC:21050]
#INFO:	QUERY:	ENSOARG00000009708	N/A	Uncharacterized protein [Source:UniProtKB/TrEMBL;Acc:W5PIZ0]
#INFO:	QUERY:	ENSOARG00000009939	SYNGAP1	synaptic Ras GTPase activating protein 1 [Source:HGNC Symbol;Acc:HGNC:11497]
#INFO:	QUERY:	ENSOARG00000010038	LIPT2	lipoyl(octanoyl) transferase 2 (putative) [Source:HGNC Symbol;Acc:HGNC:37216]
#INFO:	QUERY:	ENSOARG00000010217	FHAD1	forkhead-associated (FHA) phosphopeptide binding domain 1 [Source:HGNC Symbol;Acc:HGNC:29408]
#INFO:	QUERY:	ENSOARG00000010382	THSD7B	thrombospondin type 1 domain containing 7B [Source:HGNC Symbol;Acc:HGNC:29348]
#INFO:	QUERY:	ENSOARG00000010816	N/A	Uncharacterized protein [Source:UniProtKB/TrEMBL;Acc:W5PMC1]
#INFO:	QUERY:	ENSOARG00000011142	CRTC1	CREB regulated transcription coactivator 1 [Source:HGNC Symbol;Acc:HGNC:16062]
#INFO:	QUERY:	ENSOARG00000011324	LMX1A	LIM homeobox transcription factor 1, alpha [Source:HGNC Symbol;Acc:HGNC:6653]
#INFO:	QUERY:	ENSOARG00000011407	USP38	ubiquitin specific peptidase 38 [Source:HGNC Symbol;Acc:HGNC:20067]
#INFO:	QUERY:	ENSOARG00000011425	TMEM163	transmembrane protein 163 [Source:HGNC Symbol;Acc:HGNC:25380]
#INFO:	QUERY:	ENSOARG00000011500	DYSF	dysferlin [Source:HGNC Symbol;Acc:HGNC:3097]
#INFO:	QUERY:	ENSOARG00000011601	R3HCC1L	R3H domain and coiled-coil containing 1 like [Source:HGNC Symbol;Acc:HGNC:23512]
#INFO:	QUERY:	ENSOARG00000011701	TMEM8B	transmembrane protein 8B [Source:HGNC Symbol;Acc:HGNC:21427]
#INFO:	QUERY:	ENSOARG00000011846	NTN4	netrin 4 [Source:HGNC Symbol;Acc:HGNC:13658]
#INFO:	QUERY:	ENSOARG00000011869	AMACR	alpha-methylacyl-CoA racemase [Source:HGNC Symbol;Acc:HGNC:451]
#INFO:	QUERY:	ENSOARG00000011993	ADAMTS12	ADAM metallopeptidase with thrombospondin type 1 motif 12 [Source:HGNC Symbol;Acc:HGNC:14605]
#INFO:	QUERY:	ENSOARG00000012169	HAL	histidine ammonia-lyase [Source:HGNC Symbol;Acc:HGNC:4806]
#INFO:	QUERY:	ENSOARG00000012219	INSIG2	insulin induced gene 2 [Source:HGNC Symbol;Acc:HGNC:20452]
#INFO:	QUERY:	ENSOARG00000012393	GNAQ	guanine nucleotide binding protein (G protein), q polypeptide [Source:HGNC Symbol;Acc:HGNC:4390]
#INFO:	QUERY:	ENSOARG00000012474	C5ORF22	chromosome 5 open reading frame 22 [Source:HGNC Symbol;Acc:HGNC:25639]
#INFO:	QUERY:	ENSOARG00000012525	DROSHA	drosha, ribonuclease type III [Source:HGNC Symbol;Acc:HGNC:17904]
#INFO:	QUERY:	ENSOARG00000012792	N/A	Uncharacterized protein [Source:UniProtKB/TrEMBL;Acc:W5PTC0]
#INFO:	QUERY:	ENSOARG00000012822	N/A	Uncharacterized protein [Source:UniProtKB/TrEMBL;Acc:W5PTE8]
#INFO:	QUERY:	ENSOARG00000013036	CSNK1G2	casein kinase 1, gamma 2 [Source:HGNC Symbol;Acc:HGNC:2455]
#INFO:	QUERY:	ENSOARG00000013063	APBB2	amyloid beta (A4) precursor protein-binding, family B, member 2 [Source:HGNC Symbol;Acc:HGNC:582]
#INFO:	QUERY:	ENSOARG00000013102	ETS1	v-ets avian erythroblastosis virus E26 oncogene homolog 1 [Source:HGNC Symbol;Acc:HGNC:3488]
#INFO:	QUERY:	ENSOARG00000013204	ADAMTS3	ADAM metallopeptidase with thrombospondin type 1 motif 3 [Source:HGNC Symbol;Acc:HGNC:219]
#INFO:	QUERY:	ENSOARG00000013687	NHLRC2	NHL repeat containing 2 [Source:HGNC Symbol;Acc:HGNC:24731]
#INFO:	QUERY:	ENSOARG00000014052	CELF2	CUGBP, Elav-like family member 2 [Source:HGNC Symbol;Acc:HGNC:2550]
#INFO:	QUERY:	ENSOARG00000014059	BNC2	basonuclin 2 [Source:HGNC Symbol;Acc:HGNC:30988]
#INFO:	QUERY:	ENSOARG00000014414	TAAR2	trace amine associated receptor 2 [Source:HGNC Symbol;Acc:HGNC:4514]
#INFO:	QUERY:	ENSOARG00000014425	MERTK	MER proto-oncogene, tyrosine kinase [Source:HGNC Symbol;Acc:HGNC:7027]
#INFO:	QUERY:	ENSOARG00000014461	COL24A1	collagen, type XXIV, alpha 1 [Source:HGNC Symbol;Acc:HGNC:20821]
#INFO:	QUERY:	ENSOARG00000014659	CLCA1	chloride channel accessory 1 [Source:HGNC Symbol;Acc:HGNC:2015]
#INFO:	QUERY:	ENSOARG00000014822	IKZF1	IKAROS family zinc finger 1 [Source:HGNC Symbol;Acc:HGNC:13176]
#INFO:	QUERY:	ENSOARG00000015051	BCAS1	breast carcinoma amplified sequence 1 [Source:HGNC Symbol;Acc:HGNC:974]
#INFO:	QUERY:	ENSOARG00000015208	ABRA	actin binding Rho activating protein [Source:HGNC Symbol;Acc:HGNC:30655]
#INFO:	QUERY:	ENSOARG00000015474	DAZL	deleted in azoospermia-like [Source:HGNC Symbol;Acc:HGNC:2685]
#INFO:	QUERY:	ENSOARG00000015530	CACNA2D3	calcium channel, voltage-dependent, alpha 2/delta subunit 3 [Source:HGNC Symbol;Acc:HGNC:15460]
#INFO:	QUERY:	ENSOARG00000015650	DPYS	dihydropyrimidinase [Source:HGNC Symbol;Acc:HGNC:3013]
#INFO:	QUERY:	ENSOARG00000015706	MYLK3	myosin light chain kinase 3 [Source:HGNC Symbol;Acc:HGNC:29826]
#INFO:	QUERY:	ENSOARG00000015734	CBY1	chibby homolog 1 (Drosophila) [Source:HGNC Symbol;Acc:HGNC:1307]
#INFO:	QUERY:	ENSOARG00000015745	TOMM22	translocase of outer mitochondrial membrane 22 homolog (yeast) [Source:HGNC Symbol;Acc:HGNC:18002]
#INFO:	QUERY:	ENSOARG00000015869	N/A	Uncharacterized protein [Source:UniProtKB/TrEMBL;Acc:W5Q2U9]
#INFO:	QUERY:	ENSOARG00000015954	SPATS2L	spermatogenesis associated, serine rich 2 like [Source:HGNC Symbol;Acc:HGNC:24574]
#INFO:	QUERY:	ENSOARG00000016026	N/A	Uncharacterized protein [Source:UniProtKB/TrEMBL;Acc:W5Q3C4]
#INFO:	QUERY:	ENSOARG00000016215	CORIN	corin, serine peptidase [Source:HGNC Symbol;Acc:HGNC:19012]
#INFO:	QUERY:	ENSOARG00000016359	N/A	Uncharacterized protein [Source:UniProtKB/TrEMBL;Acc:W5Q4D1]
#INFO:	QUERY:	ENSOARG00000016377	WDR26	WD repeat domain 26 [Source:HGNC Symbol;Acc:HGNC:21208]
#INFO:	QUERY:	ENSOARG00000016460	TOR3A	torsin family 3, member A [Source:HGNC Symbol;Acc:HGNC:11997]
#INFO:	QUERY:	ENSOARG00000016502	ADGRV1	adhesion G protein-coupled receptor V1 [Source:HGNC Symbol;Acc:HGNC:17416]
#INFO:	QUERY:	ENSOARG00000016622	FZD6	frizzled class receptor 6 [Source:HGNC Symbol;Acc:HGNC:4044]
#INFO:	QUERY:	ENSOARG00000016693	MIEF1	mitochondrial elongation factor 1 [Source:HGNC Symbol;Acc:HGNC:25979]
#INFO:	QUERY:	ENSOARG00000016749	N/A	Uncharacterized protein [Source:UniProtKB/TrEMBL;Acc:W5Q5K1]
#INFO:	QUERY:	ENSOARG00000016753	BCAS3	breast carcinoma amplified sequence 3 [Source:HGNC Symbol;Acc:HGNC:14347]
#INFO:	QUERY:	ENSOARG00000016907	UNC5C	unc-5 netrin receptor C [Source:HGNC Symbol;Acc:HGNC:12569]
#INFO:	QUERY:	ENSOARG00000016913	NPEPL1	aminopeptidase-like 1 [Source:HGNC Symbol;Acc:HGNC:16244]
#INFO:	QUERY:	ENSOARG00000016989	N/A	Uncharacterized protein [Source:UniProtKB/TrEMBL;Acc:W5Q6A0]
#INFO:	QUERY:	ENSOARG00000017011	CYP7B1	cytochrome P450 family 7 subfamily B member 1 [Source:HGNC Symbol;Acc:HGNC:2652]
#INFO:	QUERY:	ENSOARG00000017016	N/A	Uncharacterized protein [Source:UniProtKB/TrEMBL;Acc:W5Q6D3]
#INFO:	QUERY:	ENSOARG00000017216	STAG3	stromal antigen 3 [Source:HGNC Symbol;Acc:HGNC:11356]
#INFO:	QUERY:	ENSOARG00000017238	TNRC6B	trinucleotide repeat containing 6B [Source:HGNC Symbol;Acc:HGNC:29190]
#INFO:	QUERY:	ENSOARG00000017313	GPC2	glypican 2 [Source:HGNC Symbol;Acc:HGNC:4450]
#INFO:	QUERY:	ENSOARG00000017375	HIPK3	homeodomain interacting protein kinase 3 [Source:HGNC Symbol;Acc:HGNC:4915]
#INFO:	QUERY:	ENSOARG00000017530	GNPNAT1	glucosamine-phosphate N-acetyltransferase 1 [Source:HGNC Symbol;Acc:HGNC:19980]
#INFO:	QUERY:	ENSOARG00000017847	N/A	Uncharacterized protein [Source:UniProtKB/TrEMBL;Acc:W5Q8V8]
#INFO:	QUERY:	ENSOARG00000017890	BTBD11	BTB (POZ) domain containing 11 [Source:HGNC Symbol;Acc:HGNC:23844]
#INFO:	QUERY:	ENSOARG00000018398	MMRN1	multimerin 1 [Source:HGNC Symbol;Acc:HGNC:7178]
#INFO:	QUERY:	ENSOARG00000018579	CCDC146	coiled-coil domain containing 146 [Source:HGNC Symbol;Acc:HGNC:29296]
#INFO:	QUERY:	ENSOARG00000018701	PRSS27	protease, serine 27 [Source:HGNC Symbol;Acc:HGNC:15475]
#INFO:	QUERY:	ENSOARG00000018811	VAV3	vav guanine nucleotide exchange factor 3 [Source:HGNC Symbol;Acc:HGNC:12659]
#INFO:	QUERY:	ENSOARG00000019078	N/A	Uncharacterized protein [Source:UniProtKB/TrEMBL;Acc:W5QCP3]
#INFO:	QUERY:	ENSOARG00000019159	N/A	Uncharacterized protein [Source:UniProtKB/TrEMBL;Acc:W5QCY4]
#INFO:	QUERY:	ENSOARG00000019205	N/A	Uncharacterized protein [Source:UniProtKB/TrEMBL;Acc:W5QD32]
#INFO:	QUERY:	ENSOARG00000019400	RAPGEF3	Rap guanine nucleotide exchange factor 3 [Source:HGNC Symbol;Acc:HGNC:16629]
#INFO:	QUERY:	ENSOARG00000019506	N/A	Uncharacterized protein [Source:UniProtKB/TrEMBL;Acc:W5QE02]
#INFO:	QUERY:	ENSOARG00000019609	AGO3	argonaute 3, RISC catalytic component [Source:HGNC Symbol;Acc:HGNC:18421]
#INFO:	QUERY:	ENSOARG00000019704	MRPS35	mitochondrial ribosomal protein S35 [Source:HGNC Symbol;Acc:HGNC:16635]
#INFO:	QUERY:	ENSOARG00000019712	N/A	Uncharacterized protein [Source:UniProtKB/TrEMBL;Acc:W5QEM5]
#INFO:	QUERY:	ENSOARG00000019757	SMCO2	single-pass membrane protein with coiled-coil domains 2 [Source:HGNC Symbol;Acc:HGNC:34448]
#INFO:	QUERY:	ENSOARG00000019854	GPR156	G protein-coupled receptor 156 [Source:HGNC Symbol;Acc:HGNC:20844]
#INFO:	QUERY:	ENSOARG00000020133	TMEM17	transmembrane protein 17 [Source:HGNC Symbol;Acc:HGNC:26623]
#INFO:	QUERY:	ENSOARG00000020214	KALRN	kalirin, RhoGEF kinase [Source:HGNC Symbol;Acc:HGNC:4814]
#INFO:	QUERY:	ENSOARG00000020246	OSBPL11	oxysterol binding protein like 11 [Source:HGNC Symbol;Acc:HGNC:16397]
#INFO:	QUERY:	ENSOARG00000020271	LRCH3	leucine-rich repeats and calponin homology (CH) domain containing 3 [Source:HGNC Symbol;Acc:HGNC:28637]
#INFO:	QUERY:	ENSOARG00000020571	TTBK2	tau tubulin kinase 2 [Source:HGNC Symbol;Acc:HGNC:19141]
#INFO:	QUERY:	ENSOARG00000020577	RNF115	ring finger protein 115 [Source:HGNC Symbol;Acc:HGNC:18154]
#INFO:	QUERY:	ENSOARG00000020588	POLR3C	polymerase (RNA) III (DNA directed) polypeptide C (62kD) [Source:HGNC Symbol;Acc:HGNC:30076]
#INFO:	QUERY:	ENSOARG00000020598	N/A	Uncharacterized protein [Source:UniProtKB/TrEMBL;Acc:W5QHD5]
#INFO:	QUERY:	ENSOARG00000020643	CDKL1	cyclin-dependent kinase-like 1 (CDC2-related kinase) [Source:HGNC Symbol;Acc:HGNC:1781]
#INFO:	QUERY:	ENSOARG00000020647	MAP4K5	mitogen-activated protein kinase kinase kinase kinase 5 [Source:HGNC Symbol;Acc:HGNC:6867]
#INFO:	QUERY:	ENSOARG00000020746	CSNK1G1	casein kinase 1, gamma 1 [Source:HGNC Symbol;Acc:HGNC:2454]
#INFO:	QUERY:	ENSOARG00000020774	EIF2AK3	eukaryotic translation initiation factor 2 alpha kinase 3 [Source:HGNC Symbol;Acc:HGNC:3255]
#INFO:	QUERY:	ENSOARG00000020802	GRIN2B	glutamate receptor, ionotropic, N-methyl D-aspartate 2B [Source:HGNC Symbol;Acc:HGNC:4586]
#INFO:	QUERY:	ENSOARG00000020882	TEX9	testis expressed 9 [Source:HGNC Symbol;Acc:HGNC:29585]
#INFO:	QUERY:	ENSOARG00000021141	KCNH5	potassium channel, voltage gated eag related subfamily H, member 5 [Source:HGNC Symbol;Acc:HGNC:6254]
#INFO:	QUERY:	ENSOARG00000021147	SYNE2	spectrin repeat containing, nuclear envelope 2 [Source:HGNC Symbol;Acc:HGNC:17084]
#INFO:	QUERY:	ENSOARG00000022142	N/A	N/A
#INFO:	QUERY:	ENSOARG00000023469	U6	U6 spliceosomal RNA [Source:RFAM;Acc:RF00026]
#INFO:	QUERY:	ENSOARG00000025283	N/A	N/A
#INFO:	QUERY:	ENSOARG00000025494	N/A	N/A
#INFO:	QUERY:	ENSOARG00000025563	N/A	N/A
#INFO:	QUERY:	ENSOARG00000025648	N/A	N/A
#INFO:	QUERY:	ENSOARG00000026124	N/A	N/A
#INFO:	QUERY:	ENSOARG00000026446	N/A	N/A
#INFO:	QUERY:	ENSOARG00000026534	N/A	N/A
#INFO:	QUERY:	ENSOARG00000026641	N/A	N/A
#INFO:	QUERY:	ENSOARG00000027025	N/A	N/A
