# Supplementary material for: Signature selection analysis reveals candidate genes associated with production traits in Iranian sheep breeds
Source: BMC Vet Res. 2021 Dec 3;17:369. doi: 10.1186/s12917-021-03077-4 (PMC8641187; doi:10.1186/s12917-021-03077-4)
Supplement: Supplementary file 4 — Additional file 4: Table S4. Gene enrichment among regions under selection through compare the SNP data of the Iranian breeds with those of meat breeds using nucleotide diversity (Pi). [file 12917_2021_3077_MOESM4_ESM.xlsx]

## Sheet: gProfiler
#	signf	p-value	T	Q	Q&T	Q&T/Q	Q&T/T	term ID	t type	t group	t name	t depth	Q&T list
#
1	!	0.0315	1197	331	40	0.121	0.033	GO:0006928	BP	7	movement of cell or subcellular component	1	EDNRB,ANK2,ADGRG3,KATNB1,KIFC3,WNT7A,RAC1,AGT,DCC,COL1A1,PTK7,DYNC2LI1,ABL1,ELMO2,HDAC9,FMNL1,DSCAM,PDE4B,TGFBR1,ADAMTS12,WNT11,DOCK1,ETS1,LAMA2,LHX2,MYH14,HTT,APP,TGFBR3,NCKAP1L,PPARG,TEKT3,CTNNA1,GBF1,LBP,PRR5L,ERBB4,MYLK,TPM1,IL1A
1	!	0.0407	576	331	23	0.069	0.04	GO:0051270	BP	7	regulation of cellular component movement	2	ANK2,ADGRG3,RAC1,AGT,COL1A1,ABL1,HDAC9,DSCAM,TGFBR1,WNT11,ETS1,LAMA2,APP,TGFBR3,NCKAP1L,PPARG,CTNNA1,LBP,PRR5L,ERBB4,MYLK,TPM1,IL1A
1	!	0.0423	3235	331	84	0.254	0.026	GO:0048519	BP	19	negative regulation of biological process	1	EDNRB,ANK2,ADGRG3,KATNB1,CUEDC2,WNT7A,TES,PUM1,RAC1,AGT,PBXIP1,SHC1,GNG4,RPS6KA5,SMAD2,ZBTB7C,KMT5A,THRB,PNLDC1,COL1A1,PRKD1,TET1,IQGAP3,GLIS1,PDE3B,CNMD,ELF1,PLEKHH2,PTPN3,DLK2,ABL1,XPO5,SLC25A4,SNX25,CASQ1,SLC35C2,MPO,RYBP,HDAC9,DSCAM,USH2A,TGFBR1,MAPT,PAIP2B,PPM1E,ADAMTS12,POU2F1,TLK2,INSIG2,WNT11,LOXL3,MALSU1,ETS1,LANCL2,LATS2,HTT,LGR4,APP,OXR1,KLF12,TGFBR3,NCKAP1L,NBAS,PPARG,CTNNA1,FRZB,FBN2…
1	!	0.0301	126	331	10	0.03	0.079	GO:0007163	BP	10	establishment or maintenance of cell polarity	1	CYTH3,PTK7,CD3G,WNT11,LHX2,HTT,NCKAP1L,CTNNA1,GBF1,PARVB
1	!	0.0357	8	331	3	0.009	0.375	GO:0030011	BP	10	maintenance of cell polarity	2	WNT11,LHX2,NCKAP1L
1	!	0.00788	3881	331	106	0.32	0.027	GO:0071840	BP	3	cellular component organization or biogenesis	1	NFKB2,PSD,KATNB1,KIFC3,TMEM43,CHCHD4,TUBGCP2,WNT7A,KIAA0753,RAC1,PPP1R9A,AGT,COG2,SHC1,GNG4,SYNE1,RPS6KA5,RILPL2,SMAD2,KMT5A,SDK1,SPATA6,GNMT,PEX6,DCC,COL1A1,RTTN,MYPN,TET1,BLCAP,PTK7,IQGAP3,CAMKMT,NAXE,CDH23,DYNC2LI1,PLEKHH2,RAD23B,COL25A1,ABL1,SLC25A4,CASQ1,PEX19,ELMO2,CD3G,MPO,RYBP,HDAC9,SMCHD1,FMNL1,DSCAM,TGFBR1,MAPT,SCUBE3,DYSF,RAD51C,PPM1E,ABLIM2,EIF6,TLK2,STX3,UQCC1,WNT11,MSH4,LOXL3,MALSU1…
1	!	0.00788	3801	331	105	0.317	0.028	GO:0016043	BP	3	cellular component organization	2	NFKB2,PSD,KATNB1,KIFC3,TMEM43,CHCHD4,TUBGCP2,WNT7A,KIAA0753,RAC1,PPP1R9A,AGT,COG2,SHC1,GNG4,SYNE1,RPS6KA5,RILPL2,SMAD2,KMT5A,SDK1,SPATA6,GNMT,PEX6,DCC,COL1A1,RTTN,MYPN,TET1,BLCAP,PTK7,IQGAP3,CAMKMT,NAXE,CDH23,DYNC2LI1,PLEKHH2,RAD23B,COL25A1,ABL1,SLC25A4,CASQ1,PEX19,ELMO2,CD3G,MPO,RYBP,HDAC9,SMCHD1,FMNL1,DSCAM,TGFBR1,MAPT,SCUBE3,DYSF,RAD51C,PPM1E,ABLIM2,EIF6,TLK2,STX3,UQCC1,WNT11,MSH4,LOXL3,M1AP,A…
1	!	0.00813	2353	331	71	0.215	0.03	GO:0006996	BP	3	organelle organization	3	KATNB1,KIFC3,TMEM43,CHCHD4,TUBGCP2,KIAA0753,RAC1,PPP1R9A,COG2,SHC1,SYNE1,RPS6KA5,KMT5A,SPATA6,PEX6,RTTN,MYPN,TET1,PTK7,CAMKMT,DYNC2LI1,PLEKHH2,RAD23B,ABL1,SLC25A4,CASQ1,PEX19,ELMO2,RYBP,HDAC9,SMCHD1,FMNL1,TGFBR1,MAPT,DYSF,RAD51C,PPM1E,ABLIM2,EIF6,TLK2,STX3,UQCC1,WNT11,MSH4,M1AP,ATP8A2,DOCK1,ETS1,KDM4C,MYH14,CNTLN,HTT,MRRF,USP6NL,HECW2,NCKAP1L,TEKT3,CTNNA1,ABCD3,GBF1,MCM7,CCNF,ARPC1B,ANKFY1,ERBB4,…
1	!	0.0357	866	331	31	0.094	0.036	GO:0007010	BP	3	cytoskeleton organization	4	KATNB1,TUBGCP2,KIAA0753,RAC1,PPP1R9A,SHC1,SYNE1,MYPN,PTK7,PLEKHH2,ABL1,CASQ1,ELMO2,FMNL1,TGFBR1,MAPT,PPM1E,ABLIM2,WNT11,ATP8A2,DOCK1,MYH14,CNTLN,HTT,NCKAP1L,CTNNA1,CCNF,ARPC1B,PARVB,NLGN1,TPM1
1	!	0.0315	408	331	19	0.057	0.047	GO:0097435	BP	3	supramolecular fiber organization	3	KATNB1,TUBGCP2,RAC1,PPP1R9A,COL1A1,MYPN,PLEKHH2,ABL1,CASQ1,TGFBR1,MAPT,PPM1E,WNT11,LOXL3,APP,NCKAP1L,CTNNA1,ARPC1B,TPM1
1	!	0.0467	475	331	20	0.06	0.042	GO:0030029	BP	3	actin filament-based process	1	ANK2,RAC1,PPP1R9A,SHC1,MYPN,PTK7,PLEKHH2,ABL1,CASQ1,FMNL1,TGFBR1,PPM1E,ABLIM2,WNT11,MYH14,NCKAP1L,CTNNA1,ARPC1B,PARVB,TPM1
1	!	0.0357	424	331	19	0.057	0.045	GO:0030036	BP	3	actin cytoskeleton organization	2	RAC1,PPP1R9A,SHC1,MYPN,PTK7,PLEKHH2,ABL1,CASQ1,FMNL1,TGFBR1,PPM1E,ABLIM2,WNT11,MYH14,NCKAP1L,CTNNA1,ARPC1B,PARVB,TPM1
1	!	0.0357	117	331	9	0.027	0.077	GO:0031032	BP	3	actomyosin structure organization	3	RAC1,MYPN,ABL1,CASQ1,TGFBR1,PPM1E,WNT11,MYH14,TPM1
1	!	0.0315	130	331	10	0.03	0.077	GO:1902905	BP	3	positive regulation of supramolecular fiber organization	1	KATNB1,RAC1,ABL1,TGFBR1,MAPT,PPM1E,WNT11,APP,NCKAP1L,ARPC1B
1	!	0.0467	37	331	5	0.015	0.135	GO:0032233	BP	3	positive regulation of actin filament bundle assembly	1	RAC1,ABL1,TGFBR1,PPM1E,WNT11
1	!	0.0357	33	331	5	0.015	0.152	GO:0051496	BP	3	positive regulation of stress fiber assembly	1	RAC1,ABL1,TGFBR1,PPM1E,WNT11
1	!	0.0135	50	331	7	0.021	0.14	GO:0038061	BP	12	NIK/NF-kappaB signaling	1	NFKB2,ADGRG3,MAS1,NOD1,MAP3K14,APP,TRAF6
1	!	0.0315	64	331	7	0.021	0.109	GO:0060021	BP	17	roof of mouth development	1	WNT7A,SMAD2,TGFBR1,INSIG2,WNT11,LOXL3,FRAS1
1	!	0.0237	376	331	19	0.057	0.051	GO:0007610	BP	2	behavior	1	B4GALT2,PUM1,SDK1,NRXN1,GRM6,THRB,CDH23,DSCAM,GNG8,MAPT,VPS13A,ATP8A2,MYH14,GABRG2,HTT,APP,OXR1,PDE1B,NLGN1
1	!	0.0357	52	331	6	0.018	0.115	GO:1990266	BP	15	neutrophil migration	1	RAC1,PDE4B,NCKAP1L,GBF1,LBP,IL1A
1	!	0.0357	18	331	4	0.012	0.222	GO:1902624	BP	15	positive regulation of neutrophil migration	2	RAC1,NCKAP1L,LBP,IL1A
1	!	0.0406	8755	331	192	0.58	0.022	GO:0065007	BP	16	biological regulation	1	EDNRB,NFKB2,ANK2,ADGRG3,DPH2,PSD,KATNB1,CUEDC2,TNFAIP8L3,NMBR,WNT7A,TES,PUM1,CYTH3,RAC1,DAGLB,KDELR2,PPP1R9A,CNNM2,MAS1,GMEB1,TRNAU1AP,AGT,PBXIP1,SHC1,WSB2,CKS1B,RFC5,GNG4,SYNE1,KSR2,RPS6KA5,SMAD2,ZBTB7C,KMT5A,ARHGAP24,SDK1,SCAP,SRGAP1,NOTCH3,ZNF354C,GRM6,GNMT,ZNF454,THRB,PEX6,PNLDC1,DCC,PDE10A,COL1A1,PRKD1,TET1,PTK7,CSMD1,ATP6V1G1,IQGAP3,DPP6,GLIS1,CYP2R1,PDE3B,CNMD,DYNC2LI1,SUGT1,ELF1,PLEKHH2,P…
1	!	0.0357	1233	331	40	0.121	0.032	GO:0009605	BP	6	response to external stimulus	1	EDNRB,CUEDC2,PUM1,RAC1,MAS1,SHC1,NRXN1,GRM6,DCC,COL1A1,PRKD1,CSMD1,NT5C3A,ABL1,IRF2,NOD1,ELMO2,LPO,MPO,DSCAM,MAP3K14,PDE4B,ADAMTS12,MMP24,STX3,WNT11,ATP8A2,ETS1,LAMA2,LHX2,HTT,APP,NCKAP1L,GBF1,UBASH3B,CDK6,BPI,LBP,TRAF6,ATG16L1
1	!	0.0315	47	331	6	0.018	0.128	GO:0051279	BP	18	regulation of release of sequestered calcium ion into cytosol	1	ANK2,PRKD1,ABL1,CASQ1,HTT,UBASH3B
1	!	0.0237	57	331	7	0.021	0.123	GO:0097305	BP	5	response to alcohol	1	GOT2,PMVK,SMAD2,TGFBR1,LANCL2,TGFBR3,CTNNA1
1	!	0.0357	8	331	3	0.009	0.375	GO:0006198	BP	22	cAMP catabolic process	1	PDE3B,PDE4B,PDE1B
1	!	0.0315	17	331	4	0.012	0.235	GO:0032011	BP	13	ARF protein signal transduction	1	PSD,CYTH3,FBXO8,GBF1
1	!	0.0315	17	331	4	0.012	0.235	GO:0032012	BP	13	regulation of ARF protein signal transduction	1	PSD,CYTH3,FBXO8,GBF1
1	!	0.0357	3581	331	92	0.278	0.026	GO:0032502	BP	4	developmental process	1	EDNRB,NFKB2,ANK2,ADGRG3,PSD,B4GALT2,WNT7A,PUM1,RAC1,DAGLB,AGT,PBXIP1,SHC1,SYNE1,RILPL2,SMAD2,ZBTB7C,SDK1,NOTCH3,GRM6,THRB,DCC,COL1A1,MYPN,PRKD1,PTK7,IQGAP3,GPATCH4,PDE3B,DSCAML1,CDH23,CNMD,DYNC2LI1,DLK2,COL25A1,ABL1,CASQ1,CNTN6,HDAC9,SMCHD1,FMNL1,DSCAM,GNG8,USH2A,TGFBR1,MAPT,ADAMTS12,MMP24,EIF6,INSIG2,MRC2,VPS13A,PCSK5,WNT11,MSH4,LOXL3,ATP8A2,DOCK1,ETS1,THEMIS,LAMA2,LHX2,MYH14,GABRG2,LGR4,APP,LIN…
1	!	0.0392	1539	331	47	0.142	0.031	GO:0050793	BP	4	regulation of developmental process	2	EDNRB,WNT7A,RAC1,AGT,SMAD2,ZBTB7C,SDK1,NOTCH3,COL1A1,PRKD1,PTK7,IQGAP3,PDE3B,CNMD,DLK2,ABL1,HDAC9,FMNL1,DSCAM,USH2A,TGFBR1,MAPT,ADAMTS12,EIF6,WNT11,LOXL3,ATP8A2,ETS1,LAMA2,LGR4,APP,NCKAP1L,PPARG,CTNNA1,FRZB,FBN2,E4F1,UBASH3B,CDK6,CYB5D2,TRAF6,ERBB4,PARVB,KDM3A,NLGN1,TPM1,IL1A
1	!	0.0357	2455	331	68	0.205	0.028	GO:0048869	BP	4	cellular developmental process	1	EDNRB,NFKB2,ADGRG3,PSD,WNT7A,PUM1,RAC1,DAGLB,PBXIP1,SYNE1,RILPL2,SMAD2,ZBTB7C,SDK1,NOTCH3,THRB,DCC,COL1A1,MYPN,PRKD1,PTK7,GPATCH4,CDH23,DLK2,COL25A1,ABL1,CASQ1,CNTN6,FMNL1,DSCAM,USH2A,TGFBR1,MAPT,ADAMTS12,MMP24,EIF6,MRC2,WNT11,LOXL3,ATP8A2,DOCK1,ETS1,THEMIS,LAMA2,LHX2,MYH14,LGR4,APP,TGFBR3,PDE1B,NCKAP1L,PPARG,CTNNA1,FRZB,FBN2,BFSP1,DNASE1L2,UBASH3B,CDK6,CYB5D2,TRAF6,ERBB4,PARVB,HIPK1,KDM3A,NLGN1,…
1	!	0.0357	2327	331	65	0.196	0.028	GO:0030154	BP	4	cell differentiation	2	EDNRB,NFKB2,ADGRG3,PSD,WNT7A,PUM1,RAC1,DAGLB,PBXIP1,SYNE1,RILPL2,SMAD2,ZBTB7C,SDK1,NOTCH3,THRB,DCC,COL1A1,MYPN,PRKD1,PTK7,GPATCH4,CDH23,DLK2,COL25A1,ABL1,CASQ1,CNTN6,DSCAM,USH2A,TGFBR1,MAPT,ADAMTS12,MMP24,EIF6,MRC2,WNT11,LOXL3,ATP8A2,DOCK1,ETS1,THEMIS,LAMA2,LHX2,LGR4,APP,TGFBR3,PDE1B,NCKAP1L,PPARG,CTNNA1,FRZB,FBN2,BFSP1,DNASE1L2,UBASH3B,CDK6,CYB5D2,TRAF6,ERBB4,HIPK1,KDM3A,NLGN1,TPM1,IL1A
1	!	0.0315	4183	331	106	0.32	0.025	GO:0051179	BP	1	localization	1	EDNRB,SLC22A6,ANK2,SLC22A8,ADGRG3,IPO13,ATP6V0B,SLC6A9,KATNB1,CHCHD4,SLC24A3,WNT7A,KIAA0753,GOT2,CYTH3,RAC1,KDELR2,CNNM2,AGT,COG2,SYNE1,RILPL2,SMAD2,GRM6,PEX6,DCC,COL1A1,PRKD1,PTK7,ATP6V1G1,DPP6,DYNC2LI1,ABCC10,PTPN3,RBP2,ABL1,XPO5,SLC25A4,CASQ1,KPNA3,PEX19,COPA,ELMO2,ATOX1,CD3G,HDAC9,FMNL1,DSCAM,TSPAN14,PDE4B,NBEA,USH2A,TGFBR1,MAPT,DYSF,DPP10,ADAMTS12,MROH9,EIF6,STX3,PCSK5,WNT11,LOXL3,ATP8A2,DOC…
1	!	0.0357	1702	331	51	0.154	0.03	GO:0033036	BP	1	macromolecule localization	2	ANK2,IPO13,CHCHD4,KIAA0753,GOT2,KDELR2,COG2,SYNE1,RILPL2,SMAD2,PEX6,COL1A1,ABL1,XPO5,KPNA3,PEX19,COPA,CD3G,TSPAN14,NBEA,USH2A,MAPT,DPP10,MROH9,EIF6,STX3,PCSK5,WNT11,ATP8A2,XPO4,CNTLN,LGR4,VPS37C,PPARG,CTNNA1,CNEP1R1,ABCA4,FBN2,ABCD3,CNPY4,AP4M1,GBF1,FRAS1,LBP,CACNG2,PRR5L,TRAF6,ERBB4,ATG16L1,NLGN1,IL1A
1	!	0.00813	11954	331	256	0.773	0.021	GO:0005623	CC	11	cell	1	EDNRB,SLC22A6,MOCS1,NFKB2,ST3GAL3,ANK2,SLC22A8,ADGRG3,IPO13,PSD,ATP6V0B,B4GALT2,DRC7,KATNB1,KIFC3,CUEDC2,TNFAIP8L3,TMEM43,CHCHD4,NMBR,TUBGCP2,SLC24A3,WNT7A,TES,KIAA0753,PAPOLG,GOT2,PUM1,CYTH3,RAC1,DAGLB,KDELR2,GSTZ1,PPP1R9A,CNNM2,MAS1,GMEB1,TRNAU1AP,PMVK,COG2,SHC1,WSB2,RFC5,B3GALNT2,GNG4,SYNE1,KSR2,RPS6KA5,RILPL2,SMAD2,ZBTB7C,EPHX3,KMT5A,SCAP,HNRNPM,NOTCH3,SPATA6,ZNF354C,NRXN1,CCDC6,GRM6,GNMT,ZNF…
1	!	0.0357	9361	331	204	0.616	0.022	GO:0043226	CC	11	organelle	1	SLC22A6,NFKB2,ST3GAL3,SLC22A8,IPO13,PSD,ATP6V0B,B4GALT2,KATNB1,KIFC3,CUEDC2,TMEM43,CHCHD4,TUBGCP2,TES,KIAA0753,PAPOLG,GOT2,PUM1,CYTH3,RAC1,DAGLB,KDELR2,GSTZ1,PPP1R9A,CNNM2,GMEB1,TRNAU1AP,AGT,PMVK,COG2,RFC5,B3GALNT2,GNG4,SYNE1,RPS6KA5,RILPL2,SMAD2,ZBTB7C,EPHX3,KMT5A,SDK1,SCAP,HNRNPM,NOTCH3,SPATA6,ZNF354C,GRM6,THRB,PEX6,SNRNP35,PNLDC1,CYB5A,RTTN,MYPN,PRKD1,SEC11C,ATP6V1G1,CAMKMT,NAXE,DPP6,GLIS1,NT5…
1	!	0.00813	5273	331	134	0.405	0.025	GO:0044422	CC	11	organelle part	2	PSD,B4GALT2,KATNB1,KIFC3,CUEDC2,TMEM43,CHCHD4,TUBGCP2,KIAA0753,PAPOLG,GOT2,PUM1,CYTH3,RAC1,DAGLB,KDELR2,PPP1R9A,GMEB1,COG2,RFC5,B3GALNT2,SYNE1,RPS6KA5,RILPL2,SMAD2,SCAP,HNRNPM,NOTCH3,SPATA6,ZNF354C,GRM6,THRB,SNRNP35,RTTN,MYPN,PRKD1,SEC11C,ATP6V1G1,NAXE,CDH23,CEP170,DYNC2LI1,PLEKHH2,ABCC10,RAD23B,ABL1,IRF2,POLR1C,XPO5,SLC25A4,OSTC,CALD1,CASQ1,PEX19,COPA,SLC35C2,NCSTN,RYBP,HDAC9,SMCHD1,GALNT18,MAP3…
1	!	0.00788	11868	331	256	0.773	0.022	GO:0044464	CC	11	cell part	1	EDNRB,SLC22A6,MOCS1,NFKB2,ST3GAL3,ANK2,SLC22A8,ADGRG3,IPO13,PSD,ATP6V0B,B4GALT2,DRC7,KATNB1,KIFC3,CUEDC2,TNFAIP8L3,TMEM43,CHCHD4,NMBR,TUBGCP2,SLC24A3,WNT7A,TES,KIAA0753,PAPOLG,GOT2,PUM1,CYTH3,RAC1,DAGLB,KDELR2,GSTZ1,PPP1R9A,CNNM2,MAS1,GMEB1,TRNAU1AP,PMVK,COG2,SHC1,WSB2,RFC5,B3GALNT2,GNG4,SYNE1,KSR2,RPS6KA5,RILPL2,SMAD2,ZBTB7C,EPHX3,KMT5A,SCAP,HNRNPM,NOTCH3,SPATA6,ZNF354C,NRXN1,CCDC6,GRM6,GNMT,ZNF…
1	!	0.0315	950	331	34	0.103	0.036	GO:0042995	CC	11	cell projection	2	PSD,KATNB1,CYTH3,RAC1,PPP1R9A,RILPL2,SPATA6,PEX6,DCC,RTTN,NAXE,CDH23,CEP170,DYNC2LI1,PLEKHH2,DSCAM,PDE4B,USH2A,MAPT,DYSF,STX3,MYH14,GABRG2,HTT,APP,TEKT3,CTNNA1,ABCA4,CDK6,PARVB,SAG,ATG16L1,MYLK,TPM1
1	!	0.0315	937	331	34	0.103	0.036	GO:0120025	CC	11	plasma membrane bounded cell projection	3	PSD,KATNB1,CYTH3,RAC1,PPP1R9A,RILPL2,SPATA6,PEX6,DCC,RTTN,NAXE,CDH23,CEP170,DYNC2LI1,PLEKHH2,DSCAM,PDE4B,USH2A,MAPT,DYSF,STX3,MYH14,GABRG2,HTT,APP,TEKT3,CTNNA1,ABCA4,CDK6,PARVB,SAG,ATG16L1,MYLK,TPM1
1	!	0.0135	10154	331	223	0.674	0.022	GO:0005622	CC	11	intracellular	2	EDNRB,NFKB2,ST3GAL3,ANK2,IPO13,PSD,ATP6V0B,B4GALT2,DRC7,KATNB1,KIFC3,CUEDC2,TNFAIP8L3,TMEM43,CHCHD4,NMBR,TUBGCP2,TES,KIAA0753,PAPOLG,GOT2,PUM1,CYTH3,RAC1,DAGLB,KDELR2,GSTZ1,PPP1R9A,CNNM2,MAS1,GMEB1,TRNAU1AP,PMVK,COG2,SHC1,WSB2,RFC5,B3GALNT2,GNG4,SYNE1,KSR2,RPS6KA5,RILPL2,SMAD2,ZBTB7C,EPHX3,KMT5A,SCAP,HNRNPM,NOTCH3,ZNF354C,CCDC6,GRM6,GNMT,ZNF454,THRB,PEX6,SNRNP35,PNLDC1,CYB5A,COL1A1,RTTN,MYPN,PRKD…
1	!	0.0194	9532	331	211	0.637	0.022	GO:0044424	CC	11	intracellular part	3	NFKB2,ST3GAL3,IPO13,PSD,ATP6V0B,B4GALT2,DRC7,KATNB1,KIFC3,CUEDC2,TNFAIP8L3,TMEM43,CHCHD4,NMBR,TUBGCP2,TES,KIAA0753,PAPOLG,GOT2,PUM1,CYTH3,RAC1,DAGLB,KDELR2,GSTZ1,PPP1R9A,CNNM2,GMEB1,TRNAU1AP,PMVK,COG2,RFC5,B3GALNT2,GNG4,SYNE1,RPS6KA5,RILPL2,SMAD2,ZBTB7C,EPHX3,KMT5A,SCAP,HNRNPM,NOTCH3,ZNF354C,CCDC6,GRM6,GNMT,THRB,PEX6,SNRNP35,PNLDC1,CYB5A,COL1A1,RTTN,MYPN,PRKD1,SEC11C,ATP6V1G1,IQGAP3,CAMKMT,NAXE,C…
1	!	0.00033	6702	331	171	0.517	0.026	GO:0005737	CC	11	cytoplasm	4	NFKB2,ST3GAL3,PSD,ATP6V0B,B4GALT2,DRC7,KATNB1,KIFC3,CUEDC2,TNFAIP8L3,TMEM43,CHCHD4,NMBR,TUBGCP2,TES,KIAA0753,PAPOLG,GOT2,PUM1,CYTH3,RAC1,DAGLB,KDELR2,GSTZ1,PPP1R9A,PMVK,COG2,B3GALNT2,SYNE1,RPS6KA5,RILPL2,SMAD2,KMT5A,SCAP,NOTCH3,ZNF354C,CCDC6,GRM6,GNMT,PEX6,PNLDC1,CYB5A,COL1A1,MYPN,PRKD1,SEC11C,ATP6V1G1,IQGAP3,CAMKMT,NAXE,COL21A1,NT5C3A,CEP170,DYNC2LI1,PLEKHH2,ABCC10,PTPN3,RAD23B,ABL1,YIPF3,IRF2,X…
1	!	0.00813	5557	331	139	0.42	0.025	GO:0044444	CC	11	cytoplasmic part	5	NFKB2,ST3GAL3,PSD,ATP6V0B,B4GALT2,KATNB1,KIFC3,CUEDC2,TMEM43,CHCHD4,NMBR,TES,KIAA0753,PAPOLG,GOT2,PUM1,CYTH3,RAC1,DAGLB,KDELR2,GSTZ1,PPP1R9A,PMVK,COG2,B3GALNT2,SYNE1,RILPL2,KMT5A,SCAP,NOTCH3,ZNF354C,CCDC6,GRM6,GNMT,PEX6,PNLDC1,CYB5A,MYPN,PRKD1,SEC11C,ATP6V1G1,NAXE,COL21A1,NT5C3A,CEP170,DYNC2LI1,PLEKHH2,ABCC10,RAD23B,ABL1,YIPF3,IRF2,XPO5,SLC25A4,SNX25,OSTC,CALD1,CASQ1,PEX19,COPA,SLC35C2,ELMO2,NCST…
1	!	0.00813	2138	331	66	0.199	0.031	GO:0005829	CC	11	cytosol	6	NFKB2,KATNB1,CUEDC2,NMBR,TES,KIAA0753,PAPOLG,PUM1,CYTH3,PMVK,RILPL2,KMT5A,NOTCH3,ZNF354C,CCDC6,GNMT,PEX6,CYB5A,PRKD1,ATP6V1G1,NAXE,COL21A1,CEP170,RAD23B,ABL1,IRF2,XPO5,PEX19,ELMO2,FMNL1,MAP3K14,PDE4B,NBEA,MAPT,RAD51C,TARS,MALSU1,DOK1,IGF2BP3,RPS21,LANCL2,LATS2,XPO4,CNTLN,HTT,DMTF1,KLF12,AOX1,PDE1B,NCKAP1L,CTNNA1,CNEP1R1,TAF6,AP4M1,GBF1,MCM7,CDK6,ANKFY1,TRAF6,DGKD,BABAM2,HIPK1,EHBP1,TPM1,IL1A,CKAP…
1	!	0.00813	222	331	15	0.045	0.068	GO:0031252	CC	11	cell leading edge	2	PSD,CYTH3,RAC1,PLEKHH2,ABL1,USH2A,MAPT,DYSF,STX3,CTNNA1,GBF1,CDK6,PARVB,MYLK,TPM1
1	!	0.0315	1230	331	41	0.124	0.033	GO:0044459	CC	11	plasma membrane part	1	SLC22A6,ANK2,SLC22A8,PSD,CYTH3,RAC1,CNNM2,GNG4,SYNE1,GRM6,PTK7,IQGAP3,DPP6,PTPN3,COL25A1,NOD1,NCSTN,LPO,CD3G,DSCAM,GNG8,USH2A,MAPT,DYSF,DPP10,MMP24,STX3,GABRG2,LGR4,LIN7C,GLRA3,TGFBR3,CTNNA1,ABCA4,CACNG2,SLC52A3,TRAF6,ERBB4,MYLK,NLGN1,TPM1
1	!	0.0222	5124	331	127	0.384	0.025	GO:0044446	CC	11	intracellular organelle part	1	PSD,B4GALT2,KATNB1,KIFC3,CUEDC2,TMEM43,CHCHD4,TUBGCP2,KIAA0753,PAPOLG,GOT2,PUM1,CYTH3,RAC1,DAGLB,KDELR2,PPP1R9A,GMEB1,COG2,RFC5,B3GALNT2,SYNE1,RPS6KA5,RILPL2,SMAD2,SCAP,HNRNPM,NOTCH3,ZNF354C,GRM6,THRB,SNRNP35,RTTN,PRKD1,SEC11C,ATP6V1G1,NAXE,CEP170,DYNC2LI1,PLEKHH2,ABCC10,RAD23B,ABL1,IRF2,POLR1C,XPO5,SLC25A4,OSTC,CALD1,CASQ1,PEX19,COPA,SLC35C2,NCSTN,RYBP,HDAC9,SMCHD1,GALNT18,MAP3K14,PDE4B,NBEA,CAL…
1	!	0.033	313	331	16	0.048	0.051	GO:0044431	CC	11	Golgi apparatus part	2	RAC1,COG2,B3GALNT2,SCAP,GRM6,PRKD1,COPA,SLC35C2,GALNT18,NBEA,CALN1,MMP24,GALNT7,AP4M1,GBF1,B3GNT7
1	!	0.0315	277	331	15	0.045	0.054	GO:0098791	CC	11	Golgi subcompartment	3	RAC1,COG2,B3GALNT2,SCAP,GRM6,PRKD1,COPA,GALNT18,NBEA,CALN1,MMP24,GALNT7,AP4M1,GBF1,B3GNT7
1	!	0.0406	1331	331	42	0.127	0.032	GO:0005856	CC	11	cytoskeleton	1	KATNB1,KIFC3,TUBGCP2,KIAA0753,RAC1,PPP1R9A,RILPL2,NOTCH3,RTTN,CEP170,DYNC2LI1,PLEKHH2,PTPN3,ABL1,CALD1,PDE4B,CALM2,USH2A,MAPT,DYSF,TARS,ABLIM2,EIF6,TLK2,LANCL2,LATS2,MYH14,CNTLN,HTT,HECW2,APP,CTNNA1,BFSP1,E4F1,CCNF,CDK6,ARPC1B,ATG16L1,HIPK1,MYLK,TPM1,CKAP2L
1	!	0.0357	1058	331	36	0.109	0.034	GO:0044430	CC	11	cytoskeletal part	2	KATNB1,KIFC3,TUBGCP2,KIAA0753,RAC1,PPP1R9A,RILPL2,RTTN,CEP170,DYNC2LI1,PLEKHH2,CALD1,PDE4B,CALM2,USH2A,MAPT,DYSF,EIF6,TLK2,LANCL2,LATS2,MYH14,CNTLN,HTT,HECW2,APP,BFSP1,E4F1,CCNF,CDK6,ARPC1B,ATG16L1,HIPK1,MYLK,TPM1,CKAP2L
1	!	0.00813	9738	331	217	0.656	0.022	GO:0005488	MF	9	binding	1	EDNRB,MOCS1,NFKB2,ANK2,IPO13,PSD,KATNB1,KIFC3,GOT1L1,TMEM43,TUBGCP2,WNT7A,FSTL5,TES,PAPOLG,GOT2,PUM1,CYTH3,RAC1,KDELR2,CNNM2,MAS1,GMEB1,TRNAU1AP,NT5C2,AGT,PMVK,SHC1,RFC5,SYNE1,KSR2,RPS6KA5,RILPL2,SMAD2,ZBTB7C,KMT5A,SCAP,HNRNPM,NOTCH3,SPATA6,ZNF354C,GRM6,CNPY3,GNMT,ZNF454,THRB,PEX6,SNRNP35,PNLDC1,CYB5A,PDE10A,COL1A1,MYPN,PRKD1,TET1,PTK7,SRBD1,ATP6V1G1,IQGAP3,CAMKMT,GPATCH4,NAXE,GLIS1,CYP2R1,NT5C3A…
1	!	0.0315	4676	331	116	0.35	0.025	GO:0005515	MF	9	protein binding	2	ANK2,IPO13,PSD,KATNB1,KIFC3,TMEM43,TUBGCP2,WNT7A,TES,CYTH3,RAC1,AGT,SHC1,RFC5,SYNE1,RILPL2,SMAD2,KMT5A,HNRNPM,NOTCH3,SPATA6,GRM6,CNPY3,THRB,PEX6,CYB5A,COL1A1,MYPN,ATP6V1G1,IQGAP3,CAMKMT,NAXE,DSCAML1,PLEKHH2,PTPN3,DLK2,RAD23B,ABL1,POLR1C,XPO5,SNX25,CALD1,NOD1,HSPG2,CASQ1,KPNA3,PEX19,ELMO2,CNTN6,CD3G,HDAC9,TSPOAP1,FMNL1,TSPAN14,PDE4B,NBEA,USH2A,TGFBR1,MAPT,MYL4,DPP10,MMP24,ABLIM2,STX3,FAM83C,WNT11,…
1	!	0.0263	622	331	26	0.079	0.042	GO:0008092	MF	9	cytoskeletal protein binding	3	ANK2,KATNB1,KIFC3,TUBGCP2,SYNE1,SPATA6,MYPN,IQGAP3,PLEKHH2,PTPN3,ABL1,CALD1,FMNL1,PDE4B,USH2A,MAPT,MYL4,ABLIM2,MYH14,HTT,LIN7C,PPARG,CTNNA1,ARPC1B,PARVB,TPM1
1	!	0.0326	89	331	8	0.024	0.09	GO:0042277	MF	8	peptide binding	1	EDNRB,KDELR2,MAS1,COL25A1,PEX19,PCSK5,PPARG,LBP
1	!	0.0315	17	331	4	0.012	0.235	GO:0005160	MF	21	transforming growth factor beta receptor binding	1	SMAD2,SNX25,TGFBR1,TGFBR3
1	!	0.0315	248	331	14	0.042	0.056	GO:0042623	MF	20	ATPase activity, coupled	1	KATNB1,KIFC3,RFC5,PEX6,ATP6V1G1,DYNC2LI1,ABCC10,RAD51C,ATP8A2,MYH14,ABCA4,ABCD3,MCM7,ABCA3
1	!	0.0315	17	331	4	0.012	0.235	GO:0005086	MF	14	ARF guanyl-nucleotide exchange factor activity	1	PSD,CYTH3,FBXO8,GBF1
#INFO:	--- Gene names and descriptions
#INFO:
#INFO:	QUERY:	3-Mar	N/A	N/A
#INFO:	QUERY:	ABCA3	ABCA3	ATP binding cassette subfamily A member 3 [Source:HGNC Symbol;Acc:HGNC:33]
#INFO:	QUERY:	ABCA4	ABCA4	ATP binding cassette subfamily A member 4 [Source:HGNC Symbol;Acc:HGNC:34]
#INFO:	QUERY:	ABCC10	ABCC10	ATP binding cassette subfamily C member 10 [Source:HGNC Symbol;Acc:HGNC:52]
#INFO:	QUERY:	ABCD3	ABCD3	ATP binding cassette subfamily D member 3 [Source:HGNC Symbol;Acc:HGNC:67]
#INFO:	QUERY:	ABL1	ABL1	ABL proto-oncogene 1, non-receptor tyrosine kinase [Source:HGNC Symbol;Acc:HGNC:76]
#INFO:	QUERY:	ABLIM2	ABLIM2	actin binding LIM protein family member 2 [Source:HGNC Symbol;Acc:HGNC:19195]
#INFO:	QUERY:	ACSM1	ACSM1	acyl-CoA synthetase medium chain family member 1 [Source:HGNC Symbol;Acc:HGNC:18049]
#INFO:	QUERY:	ADAMTS12	ADAMTS12	ADAM metallopeptidase with thrombospondin type 1 motif 12 [Source:HGNC Symbol;Acc:HGNC:14605]
#INFO:	QUERY:	ADGRG3	ADGRG3	adhesion G protein-coupled receptor G3 [Source:HGNC Symbol;Acc:HGNC:13728]
#INFO:	QUERY:	AGBL1	AGBL1	ATP/GTP binding protein like 1 [Source:HGNC Symbol;Acc:HGNC:26504]
#INFO:	QUERY:	AGT	AGT	angiotensinogen [Source:HGNC Symbol;Acc:HGNC:333]
#INFO:	QUERY:	ANK2	ANK2	ankyrin 2 [Source:HGNC Symbol;Acc:HGNC:493]
#INFO:	QUERY:	ANKFY1	ANKFY1	ankyrin repeat and FYVE domain containing 1 [Source:HGNC Symbol;Acc:HGNC:20763]
#INFO:	QUERY:	AOX1	AOX1	aldehyde oxidase 1 [Source:HGNC Symbol;Acc:HGNC:553]
#INFO:	QUERY:	AP4M1	AP4M1	adaptor related protein complex 4 mu 1 subunit [Source:HGNC Symbol;Acc:HGNC:574]
#INFO:	QUERY:	APP	APP	amyloid beta precursor protein [Source:HGNC Symbol;Acc:HGNC:620]
#INFO:	QUERY:	ARHGAP24	ARHGAP24	Rho GTPase activating protein 24 [Source:HGNC Symbol;Acc:HGNC:25361]
#INFO:	QUERY:	ARHGAP29	ARHGAP29	Rho GTPase activating protein 29 [Source:HGNC Symbol;Acc:HGNC:30207]
#INFO:	QUERY:	ARPC1B	ARPC1B	actin related protein 2/3 complex subunit 1B [Source:HGNC Symbol;Acc:HGNC:704]
#INFO:	QUERY:	ASPG	N/A	N/A
#INFO:	QUERY:	ATG16L1	ATG16L1	autophagy related 16 like 1 [Source:HGNC Symbol;Acc:HGNC:21498]
#INFO:	QUERY:	ATOX1	ATOX1	copper transport protein ATOX1 [Source:RefSeq peptide;Acc:NP_001009429]
#INFO:	QUERY:	ATP6V0B	ATP6V0B	ATPase H+ transporting V0 subunit b [Source:HGNC Symbol;Acc:HGNC:861]
#INFO:	QUERY:	ATP6V1G1	ATP6V1G1	ATPase H+ transporting V1 subunit G1 [Source:HGNC Symbol;Acc:HGNC:864]
#INFO:	QUERY:	ATP8A2	ATP8A2	ATPase phospholipid transporting 8A2 [Source:HGNC Symbol;Acc:HGNC:13533]
#INFO:	QUERY:	ATRNL1	ATRNL1	attractin like 1 [Source:HGNC Symbol;Acc:HGNC:29063]
#INFO:	QUERY:	B3GALNT2	B3GALNT2	beta-1,3-N-acetylgalactosaminyltransferase 2 [Source:HGNC Symbol;Acc:HGNC:28596]
#INFO:	QUERY:	B3GNT7	B3GNT7	UDP-GlcNAc:betaGal beta-1,3-N-acetylglucosaminyltransferase 7 [Source:HGNC Symbol;Acc:HGNC:18811]
#INFO:	QUERY:	B4GALT2	B4GALT2	beta-1,4-galactosyltransferase 2 [Source:HGNC Symbol;Acc:HGNC:925]
#INFO:	QUERY:	BABAM2	BABAM2	BRISC and BRCA1 A complex member 2 [Source:HGNC Symbol;Acc:HGNC:1106]
#INFO:	QUERY:	BFSP1	BFSP1	beaded filament structural protein 1 [Source:HGNC Symbol;Acc:HGNC:1040]
#INFO:	QUERY:	BHLHA9	N/A	N/A
#INFO:	QUERY:	BLCAP	BLCAP	bladder cancer associated protein [Source:HGNC Symbol;Acc:HGNC:1055]
#INFO:	QUERY:	BPI	BPI	bactericidal/permeability-increasing protein [Source:HGNC Symbol;Acc:HGNC:1095]
#INFO:	QUERY:	BRICD5	BRICD5	BRICHOS domain containing 5 [Source:HGNC Symbol;Acc:HGNC:28309]
#INFO:	QUERY:	C18orf63	C18ORF63	chromosome 18 open reading frame 63 [Source:HGNC Symbol;Acc:HGNC:40037]
#INFO:	QUERY:	CABLES2	CABLES2	Cdk5 and Abl enzyme substrate 2 [Source:HGNC Symbol;Acc:HGNC:16143]
#INFO:	QUERY:	CACHD1	CACHD1	cache domain containing 1 [Source:HGNC Symbol;Acc:HGNC:29314]
#INFO:	QUERY:	CACNG2	CACNG2	calcium voltage-gated channel auxiliary subunit gamma 2 [Source:HGNC Symbol;Acc:HGNC:1406]
#INFO:	QUERY:	CALD1	CALD1	caldesmon 1 [Source:HGNC Symbol;Acc:HGNC:1441]
#INFO:	QUERY:	CALM2	N/A	N/A
#INFO:	QUERY:	CALN1	CALN1	calneuron 1 [Source:HGNC Symbol;Acc:HGNC:13248]
#INFO:	QUERY:	CAMKMT	CAMKMT	calmodulin-lysine N-methyltransferase [Source:HGNC Symbol;Acc:HGNC:26276]
#INFO:	QUERY:	CASQ1	CASQ1	calsequestrin 1 [Source:HGNC Symbol;Acc:HGNC:1512]
#INFO:	QUERY:	CCDC177	CCDC177	coiled-coil domain containing 177 [Source:HGNC Symbol;Acc:HGNC:23243]
#INFO:	QUERY:	CCDC24	N/A	N/A
#INFO:	QUERY:	CCDC6	CCDC6	coiled-coil domain containing 6 [Source:HGNC Symbol;Acc:HGNC:18782]
#INFO:	QUERY:	CCNF	CCNF	cyclin F [Source:HGNC Symbol;Acc:HGNC:1591]
#INFO:	QUERY:	CCNJL	CCNJL	cyclin J like [Source:HGNC Symbol;Acc:HGNC:25876]
#INFO:	QUERY:	CD3G	CD3G	CD3g molecule [Source:HGNC Symbol;Acc:HGNC:1675]
#INFO:	QUERY:	CDH22	CDH22	cadherin 22 [Source:HGNC Symbol;Acc:HGNC:13251]
#INFO:	QUERY:	CDH23	N/A	N/A
#INFO:	QUERY:	CDK6	CDK6	cyclin dependent kinase 6 [Source:HGNC Symbol;Acc:HGNC:1777]
#INFO:	QUERY:	CEACAM20	CEACAM20	carcinoembryonic antigen related cell adhesion molecule 20 [Source:HGNC Symbol;Acc:HGNC:24879]
#INFO:	QUERY:	CEP170	CEP170	centrosomal protein 170 [Source:HGNC Symbol;Acc:HGNC:28920]
#INFO:	QUERY:	CEP85L	CEP85L	centrosomal protein 85 like [Source:HGNC Symbol;Acc:HGNC:21638]
#INFO:	QUERY:	CFAP97	CFAP97	cilia and flagella associated protein 97 [Source:HGNC Symbol;Acc:HGNC:29276]
#INFO:	QUERY:	CHCHD4	CHCHD4	coiled-coil-helix-coiled-coil-helix domain containing 4 [Source:HGNC Symbol;Acc:HGNC:26467]
#INFO:	QUERY:	CKAP2L	CKAP2L	cytoskeleton associated protein 2 like [Source:HGNC Symbol;Acc:HGNC:26877]
#INFO:	QUERY:	CKS1B	CKS1B	CDC28 protein kinase regulatory subunit 1B [Source:HGNC Symbol;Acc:HGNC:19083]
#INFO:	QUERY:	CNEP1R1	CNEP1R1	CTD nuclear envelope phosphatase 1 regulatory subunit 1 [Source:HGNC Symbol;Acc:HGNC:26759]
#INFO:	QUERY:	CNMD	CNMD	chondromodulin [Source:HGNC Symbol;Acc:HGNC:17005]
#INFO:	QUERY:	CNNM2	CNNM2	cyclin and CBS domain divalent metal cation transport mediator 2 [Source:HGNC Symbol;Acc:HGNC:103]
#INFO:	QUERY:	CNPY3	CNPY3	canopy FGF signaling regulator 3 [Source:HGNC Symbol;Acc:HGNC:11968]
#INFO:	QUERY:	CNPY4	CNPY4	canopy FGF signaling regulator 4 [Source:HGNC Symbol;Acc:HGNC:28631]
#INFO:	QUERY:	CNTLN	CNTLN	centlein [Source:HGNC Symbol;Acc:HGNC:23432]
#INFO:	QUERY:	CNTN6	CNTN6	contactin 6 [Source:HGNC Symbol;Acc:HGNC:2176]
#INFO:	QUERY:	CNTNAP5	CNTNAP5	contactin associated protein like 5 [Source:HGNC Symbol;Acc:HGNC:18748]
#INFO:	QUERY:	COG2	COG2	component of oligomeric golgi complex 2 [Source:HGNC Symbol;Acc:HGNC:6546]
#INFO:	QUERY:	COL1A1	COL1A1	collagen type I alpha 1 chain [Source:HGNC Symbol;Acc:HGNC:2197]
#INFO:	QUERY:	COL21A1	COL21A1	collagen type XXI alpha 1 chain [Source:HGNC Symbol;Acc:HGNC:17025]
#INFO:	QUERY:	COL25A1	COL25A1	collagen type XXV alpha 1 chain [Source:HGNC Symbol;Acc:HGNC:18603]
#INFO:	QUERY:	COPA	COPA	coatomer protein complex subunit alpha [Source:HGNC Symbol;Acc:HGNC:2230]
#INFO:	QUERY:	CSMD1	CSMD1	CUB and Sushi multiple domains 1 [Source:HGNC Symbol;Acc:HGNC:14026]
#INFO:	QUERY:	CSMD2	CSMD2	CUB and Sushi multiple domains 2 [Source:HGNC Symbol;Acc:HGNC:19290]
#INFO:	QUERY:	CTNNA1	CTNNA1	catenin alpha 1 [Source:HGNC Symbol;Acc:HGNC:2509]
#INFO:	QUERY:	CUEDC2	CUEDC2	CUE domain containing 2 [Source:HGNC Symbol;Acc:HGNC:28352]
#INFO:	QUERY:	CYB5A	CYB5A	cytochrome b5 type A [Source:HGNC Symbol;Acc:HGNC:2570]
#INFO:	QUERY:	CYB5D2	CYB5D2	cytochrome b5 domain containing 2 [Source:HGNC Symbol;Acc:HGNC:28471]
#INFO:	QUERY:	CYP2D6	N/A	N/A
#INFO:	QUERY:	CYP2R1	CYP2R1	cytochrome P450 family 2 subfamily R member 1 [Source:HGNC Symbol;Acc:HGNC:20580]
#INFO:	QUERY:	CYTH3	CYTH3	cytohesin 3 [Source:HGNC Symbol;Acc:HGNC:9504]
#INFO:	QUERY:	DAGLB	DAGLB	diacylglycerol lipase beta [Source:HGNC Symbol;Acc:HGNC:28923]
#INFO:	QUERY:	DCC	DCC	DCC netrin 1 receptor [Source:HGNC Symbol;Acc:HGNC:2701]
#INFO:	QUERY:	DENND1A	N/A	N/A
#INFO:	QUERY:	DGKD	DGKD	diacylglycerol kinase delta [Source:HGNC Symbol;Acc:HGNC:2851]
#INFO:	QUERY:	DIP2B	DIP2B	disco interacting protein 2 homolog B [Source:HGNC Symbol;Acc:HGNC:29284]
#INFO:	QUERY:	DLK2	DLK2	delta like non-canonical Notch ligand 2 [Source:HGNC Symbol;Acc:HGNC:21113]
#INFO:	QUERY:	DMTF1	DMTF1	cyclin D binding myb like transcription factor 1 [Source:HGNC Symbol;Acc:HGNC:14603]
#INFO:	QUERY:	DNASE1L2	DNASE1L2	deoxyribonuclease 1 like 2 [Source:HGNC Symbol;Acc:HGNC:2958]
#INFO:	QUERY:	DOCK1	DOCK1	dedicator of cytokinesis 1 [Source:HGNC Symbol;Acc:HGNC:2987]
#INFO:	QUERY:	DOK1	DOK1	docking protein 1 [Source:HGNC Symbol;Acc:HGNC:2990]
#INFO:	QUERY:	DPH2	DPH2	DPH2 homolog [Source:HGNC Symbol;Acc:HGNC:3004]
#INFO:	QUERY:	DPP10	DPP10	dipeptidyl peptidase like 10 [Source:HGNC Symbol;Acc:HGNC:20823]
#INFO:	QUERY:	DPP6	DPP6	dipeptidyl peptidase like 6 [Source:HGNC Symbol;Acc:HGNC:3010]
#INFO:	QUERY:	DRC7	DRC7	dynein regulatory complex subunit 7 [Source:HGNC Symbol;Acc:HGNC:25289]
#INFO:	QUERY:	DSCAM	DSCAM	DS cell adhesion molecule [Source:HGNC Symbol;Acc:HGNC:3039]
#INFO:	QUERY:	DSCAML1	DSCAML1	DS cell adhesion molecule like 1 [Source:HGNC Symbol;Acc:HGNC:14656]
#INFO:	QUERY:	DYNC2LI1	DYNC2LI1	dynein cytoplasmic 2 light intermediate chain 1 [Source:HGNC Symbol;Acc:HGNC:24595]
#INFO:	QUERY:	DYSF	DYSF	dysferlin [Source:HGNC Symbol;Acc:HGNC:3097]
#INFO:	QUERY:	DZIP3	DZIP3	DAZ interacting zinc finger protein 3 [Source:HGNC Symbol;Acc:HGNC:30938]
#INFO:	QUERY:	E4F1	E4F1	E4F transcription factor 1 [Source:HGNC Symbol;Acc:HGNC:3121]
#INFO:	QUERY:	ECI1	ECI1	enoyl-CoA delta isomerase 1 [Source:HGNC Symbol;Acc:HGNC:2703]
#INFO:	QUERY:	EDNRB	EDNRB	endothelin receptor type B [Source:HGNC Symbol;Acc:HGNC:3180]
#INFO:	QUERY:	EHBP1	EHBP1	EH domain binding protein 1 [Source:HGNC Symbol;Acc:HGNC:29144]
#INFO:	QUERY:	EIF3D	EIF3D	eukaryotic translation initiation factor 3 subunit D [Source:HGNC Symbol;Acc:HGNC:3278]
#INFO:	QUERY:	EIF6	EIF6	eukaryotic translation initiation factor 6 [Source:RefSeq peptide;Acc:NP_001156035]
#INFO:	QUERY:	ELF1	ELF1	E74 like ETS transcription factor 1 [Source:HGNC Symbol;Acc:HGNC:3316]
#INFO:	QUERY:	ELMO2	ELMO2	engulfment and cell motility 2 [Source:HGNC Symbol;Acc:HGNC:17233]
#INFO:	QUERY:	EPHA6	N/A	N/A
#INFO:	QUERY:	EPHX3	EPHX3	epoxide hydrolase 3 [Source:HGNC Symbol;Acc:HGNC:23760]
#INFO:	QUERY:	ERBB4	ERBB4	erb-b2 receptor tyrosine kinase 4 [Source:HGNC Symbol;Acc:HGNC:3432]
#INFO:	QUERY:	ETS1	ETS1	ETS proto-oncogene 1, transcription factor [Source:HGNC Symbol;Acc:HGNC:3488]
#INFO:	QUERY:	FABP6	FABP6	fatty acid binding protein 6 [Source:HGNC Symbol;Acc:HGNC:3561]
#INFO:	QUERY:	FAM110A	FAM110A	family with sequence similarity 110 member A [Source:HGNC Symbol;Acc:HGNC:16188]
#INFO:	QUERY:	FAM83C	FAM83C	family with sequence similarity 83 member C [Source:HGNC Symbol;Acc:HGNC:16121]
#INFO:	QUERY:	FBN2	FBN2	fibrillin 2 [Source:HGNC Symbol;Acc:HGNC:3604]
#INFO:	QUERY:	FBXL15	N/A	N/A
#INFO:	QUERY:	FBXO8	FBXO8	F-box protein 8 [Source:HGNC Symbol;Acc:HGNC:13587]
#INFO:	QUERY:	FMNL1	FMNL1	formin like 1 [Source:HGNC Symbol;Acc:HGNC:1212]
#INFO:	QUERY:	FOXRED2	FOXRED2	FAD dependent oxidoreductase domain containing 2 [Source:HGNC Symbol;Acc:HGNC:26264]
#INFO:	QUERY:	FRAS1	FRAS1	Fraser extracellular matrix complex subunit 1 [Source:HGNC Symbol;Acc:HGNC:19185]
#INFO:	QUERY:	FRZB	FRZB	frizzled-related protein [Source:HGNC Symbol;Acc:HGNC:3959]
#INFO:	QUERY:	FSD1	FSD1	fibronectin type III and SPRY domain containing 1 [Source:HGNC Symbol;Acc:HGNC:13745]
#INFO:	QUERY:	FSTL5	N/A	N/A
#INFO:	QUERY:	GABRG2	GABRG2	gamma-aminobutyric acid type A receptor gamma2 subunit [Source:HGNC Symbol;Acc:HGNC:4087]
#INFO:	QUERY:	GALNT18	GALNT18	polypeptide N-acetylgalactosaminyltransferase 18 [Source:HGNC Symbol;Acc:HGNC:30488]
#INFO:	QUERY:	GALNT7	GALNT7	polypeptide N-acetylgalactosaminyltransferase 7 [Source:HGNC Symbol;Acc:HGNC:4129]
#INFO:	QUERY:	GBF1	GBF1	golgi brefeldin A resistant guanine nucleotide exchange factor 1 [Source:HGNC Symbol;Acc:HGNC:4181]
#INFO:	QUERY:	GFOD1	GFOD1	glucose-fructose oxidoreductase domain containing 1 [Source:HGNC Symbol;Acc:HGNC:21096]
#INFO:	QUERY:	GLIS1	GLIS1	GLIS family zinc finger 1 [Source:HGNC Symbol;Acc:HGNC:29525]
#INFO:	QUERY:	GLRA3	GLRA3	glycine receptor alpha 3 [Source:HGNC Symbol;Acc:HGNC:4328]
#INFO:	QUERY:	GMEB1	GMEB1	glucocorticoid modulatory element binding protein 1 [Source:HGNC Symbol;Acc:HGNC:4370]
#INFO:	QUERY:	GNG4	GNG4	G protein subunit gamma 4 [Source:HGNC Symbol;Acc:HGNC:4407]
#INFO:	QUERY:	GNG8	GNG8	G protein subunit gamma 8 [Source:HGNC Symbol;Acc:HGNC:19664]
#INFO:	QUERY:	GNMT	GNMT	glycine N-methyltransferase [Source:HGNC Symbol;Acc:HGNC:4415]
#INFO:	QUERY:	GOT1L1	GOT1L1	glutamic-oxaloacetic transaminase 1 like 1 [Source:HGNC Symbol;Acc:HGNC:28487]
#INFO:	QUERY:	GOT2	GOT2	glutamic-oxaloacetic transaminase 2 [Source:HGNC Symbol;Acc:HGNC:4433]
#INFO:	QUERY:	GPATCH4	GPATCH4	G-patch domain containing 4 [Source:HGNC Symbol;Acc:HGNC:25982]
#INFO:	QUERY:	GRAMD1B	GRAMD1B	GRAM domain containing 1B [Source:HGNC Symbol;Acc:HGNC:29214]
#INFO:	QUERY:	GRM6	GRM6	glutamate metabotropic receptor 6 [Source:HGNC Symbol;Acc:HGNC:4598]
#INFO:	QUERY:	GSTZ1	GSTZ1	glutathione S-transferase zeta 1 [Source:HGNC Symbol;Acc:HGNC:4643]
#INFO:	QUERY:	GULP1	GULP1	GULP, engulfment adaptor PTB domain containing 1 [Source:HGNC Symbol;Acc:HGNC:18649]
#INFO:	QUERY:	HDAC9	HDAC9	histone deacetylase 9 [Source:HGNC Symbol;Acc:HGNC:14065]
#INFO:	QUERY:	HEATR3	HEATR3	HEAT repeat containing 3 [Source:HGNC Symbol;Acc:HGNC:26087]
#INFO:	QUERY:	HECW2	HECW2	HECT, C2 and WW domain containing E3 ubiquitin protein ligase 2 [Source:HGNC Symbol;Acc:HGNC:29853]
#INFO:	QUERY:	HIPK1	HIPK1	homeodomain interacting protein kinase 1 [Source:HGNC Symbol;Acc:HGNC:19006]
#INFO:	QUERY:	HNRNPM	HNRNPM	heterogeneous nuclear ribonucleoprotein M [Source:HGNC Symbol;Acc:HGNC:5046]
#INFO:	QUERY:	HOXC12	HOXC12	homeobox C12 [Source:HGNC Symbol;Acc:HGNC:5124]
#INFO:	QUERY:	HSPG2	HSPG2	heparan sulfate proteoglycan 2 [Source:HGNC Symbol;Acc:HGNC:5273]
#INFO:	QUERY:	HTT	HTT	huntingtin [Source:HGNC Symbol;Acc:HGNC:4851]
#INFO:	QUERY:	IGF2BP3	IGF2BP3	insulin like growth factor 2 mRNA binding protein 3 [Source:HGNC Symbol;Acc:HGNC:28868]
#INFO:	QUERY:	IL1A	IL1A	interleukin 1 alpha [Source:HGNC Symbol;Acc:HGNC:5991]
#INFO:	QUERY:	Insig2	INSIG2	insulin induced gene 2 [Source:HGNC Symbol;Acc:HGNC:20452]
#INFO:	QUERY:	IPO13	IPO13	importin 13 [Source:HGNC Symbol;Acc:HGNC:16853]
#INFO:	QUERY:	IPP	IPP	intracisternal A particle-promoted polypeptide [Source:HGNC Symbol;Acc:HGNC:6108]
#INFO:	QUERY:	IQGAP3	IQGAP3	IQ motif containing GTPase activating protein 3 [Source:HGNC Symbol;Acc:HGNC:20669]
#INFO:	QUERY:	IRF2	IRF2	interferon regulatory factor 2 [Source:HGNC Symbol;Acc:HGNC:6117]
#INFO:	QUERY:	ITGBL1	ITGBL1	integrin subunit beta like 1 [Source:HGNC Symbol;Acc:HGNC:6164]
#INFO:	QUERY:	ITPRID2	N/A	N/A
#INFO:	QUERY:	KALRN	KALRN	kalirin RhoGEF kinase [Source:HGNC Symbol;Acc:HGNC:4814]
#INFO:	QUERY:	KATNB1	KATNB1	katanin regulatory subunit B1 [Source:HGNC Symbol;Acc:HGNC:6217]
#INFO:	QUERY:	KDELR2	KDELR2	KDEL endoplasmic reticulum protein retention receptor 2 [Source:HGNC Symbol;Acc:HGNC:6305]
#INFO:	QUERY:	KDM3A	KDM3A	lysine demethylase 3A [Source:HGNC Symbol;Acc:HGNC:20815]
#INFO:	QUERY:	KDM4C	KDM4C	lysine demethylase 4C [Source:HGNC Symbol;Acc:HGNC:17071]
#INFO:	QUERY:	KIAA0753	KIAA0753	KIAA0753 [Source:HGNC Symbol;Acc:HGNC:29110]
#INFO:	QUERY:	KIF26A	N/A	N/A
#INFO:	QUERY:	KIFC3	KIFC3	kinesin family member C3 [Source:HGNC Symbol;Acc:HGNC:6326]
#INFO:	QUERY:	KLF12	KLF12	Kruppel like factor 12 [Source:HGNC Symbol;Acc:HGNC:6346]
#INFO:	QUERY:	KLHL42	KLHL42	kelch like family member 42 [Source:HGNC Symbol;Acc:HGNC:29252]
#INFO:	QUERY:	KMT5A	KMT5A	lysine methyltransferase 5A [Source:HGNC Symbol;Acc:HGNC:29489]
#INFO:	QUERY:	KPNA3	KPNA3	karyopherin subunit alpha 3 [Source:HGNC Symbol;Acc:HGNC:6396]
#INFO:	QUERY:	KSR2	KSR2	kinase suppressor of ras 2 [Source:HGNC Symbol;Acc:HGNC:18610]
#INFO:	QUERY:	LAMA2	LAMA2	laminin subunit alpha 2 [Source:HGNC Symbol;Acc:HGNC:6482]
#INFO:	QUERY:	LANCL2	LANCL2	LanC like 2 [Source:HGNC Symbol;Acc:HGNC:6509]
#INFO:	QUERY:	LATS2	LATS2	large tumor suppressor kinase 2 [Source:HGNC Symbol;Acc:HGNC:6515]
#INFO:	QUERY:	LBP	LBP	lipopolysaccharide binding protein [Source:HGNC Symbol;Acc:HGNC:6517]
#INFO:	QUERY:	LCT	LCT	lactase [Source:HGNC Symbol;Acc:HGNC:6530]
#INFO:	QUERY:	LDAH	LDAH	lipid droplet associated hydrolase [Source:HGNC Symbol;Acc:HGNC:26145]
#INFO:	QUERY:	LDLRAD2	LDLRAD2	low density lipoprotein receptor class A domain containing 2 [Source:HGNC Symbol;Acc:HGNC:32071]
#INFO:	QUERY:	LGR4	LGR4	leucine rich repeat containing G protein-coupled receptor 4 [Source:HGNC Symbol;Acc:HGNC:13299]
#INFO:	QUERY:	LHX2	LHX2	LIM homeobox 2 [Source:HGNC Symbol;Acc:HGNC:6594]
#INFO:	QUERY:	LIN7C	LIN7C	lin-7 homolog C, crumbs cell polarity complex component [Source:HGNC Symbol;Acc:HGNC:17789]
#INFO:	QUERY:	LOXL3	LOXL3	lysyl oxidase like 3 [Source:HGNC Symbol;Acc:HGNC:13869]
#INFO:	QUERY:	LPO	LPO	lactoperoxidase precursor [Source:RefSeq peptide;Acc:NP_001009722]
#INFO:	QUERY:	LRBA	LRBA	LPS responsive beige-like anchor protein [Source:HGNC Symbol;Acc:HGNC:1742]
#INFO:	QUERY:	LRMDA	LRMDA	leucine rich melanocyte differentiation associated [Source:HGNC Symbol;Acc:HGNC:23405]
#INFO:	QUERY:	LRRC7	LRRC7	leucine rich repeat containing 7 [Source:HGNC Symbol;Acc:HGNC:18531]
#INFO:	QUERY:	LRRC73	LRRC73	leucine rich repeat containing 73 [Source:HGNC Symbol;Acc:HGNC:21375]
#INFO:	QUERY:	LYPD6B	LYPD6B	LY6/PLAUR domain containing 6B [Source:HGNC Symbol;Acc:HGNC:27018]
#INFO:	QUERY:	LYSMD4	N/A	N/A
#INFO:	QUERY:	M1AP	M1AP	meiosis 1 associated protein [Source:HGNC Symbol;Acc:HGNC:25183]
#INFO:	QUERY:	MALSU1	MALSU1	mitochondrial assembly of ribosomal large subunit 1 [Source:HGNC Symbol;Acc:HGNC:21721]
#INFO:	QUERY:	MANSC4	MANSC4	MANSC domain containing 4 [Source:HGNC Symbol;Acc:HGNC:40023]
#INFO:	QUERY:	MAP3K14	MAP3K14	mitogen-activated protein kinase kinase kinase 14 [Source:HGNC Symbol;Acc:HGNC:6853]
#INFO:	QUERY:	MAPT	MAPT	microtubule associated protein tau [Source:HGNC Symbol;Acc:HGNC:6893]
#INFO:	QUERY:	MAS1	MAS1	MAS1 proto-oncogene, G protein-coupled receptor [Source:HGNC Symbol;Acc:HGNC:6899]
#INFO:	QUERY:	MAX	MAX	MYC associated factor X [Source:HGNC Symbol;Acc:HGNC:6913]
#INFO:	QUERY:	MBLAC1	MBLAC1	metallo-beta-lactamase domain containing 1 [Source:HGNC Symbol;Acc:HGNC:22180]
#INFO:	QUERY:	MCM7	MCM7	minichromosome maintenance complex component 7 [Source:HGNC Symbol;Acc:HGNC:6950]
#INFO:	QUERY:	MEX3B	N/A	N/A
#INFO:	QUERY:	MMP24	MMP24	matrix metallopeptidase 24 [Source:HGNC Symbol;Acc:HGNC:7172]
#INFO:	QUERY:	MOCS1	MOCS1	molybdenum cofactor synthesis 1 [Source:HGNC Symbol;Acc:HGNC:7190]
#INFO:	QUERY:	MPND	MPND	MPN domain containing [Source:HGNC Symbol;Acc:HGNC:25934]
#INFO:	QUERY:	MPO	MPO	myeloperoxidase [Source:HGNC Symbol;Acc:HGNC:7218]
#INFO:	QUERY:	MRC2	MRC2	mannose receptor C type 2 [Source:HGNC Symbol;Acc:HGNC:16875]
#INFO:	QUERY:	MRLN	N/A	N/A
#INFO:	QUERY:	MROH9	MROH9	maestro heat like repeat family member 9 [Source:HGNC Symbol;Acc:HGNC:26287]
#INFO:	QUERY:	MRPS35	MRPS35	mitochondrial ribosomal protein S35 [Source:HGNC Symbol;Acc:HGNC:16635]
#INFO:	QUERY:	MRRF	MRRF	mitochondrial ribosome recycling factor [Source:HGNC Symbol;Acc:HGNC:7234]
#INFO:	QUERY:	MSH4	MSH4	mutS homolog 4 [Source:HGNC Symbol;Acc:HGNC:7327]
#INFO:	QUERY:	MYH14	MYH14	myosin heavy chain 14 [Source:HGNC Symbol;Acc:HGNC:23212]
#INFO:	QUERY:	MYL4	MYL4	myosin light chain 4 [Source:HGNC Symbol;Acc:HGNC:7585]
#INFO:	QUERY:	MYLK	MYLK	myosin light chain kinase [Source:HGNC Symbol;Acc:HGNC:7590]
#INFO:	QUERY:	MYPN	MYPN	myopalladin [Source:HGNC Symbol;Acc:HGNC:23246]
#INFO:	QUERY:	NAXE	NAXE	NAD(P)HX epimerase [Source:HGNC Symbol;Acc:HGNC:18453]
#INFO:	QUERY:	NBAS	NBAS	neuroblastoma amplified sequence [Source:HGNC Symbol;Acc:HGNC:15625]
#INFO:	QUERY:	NBEA	NBEA	neurobeachin [Source:HGNC Symbol;Acc:HGNC:7648]
#INFO:	QUERY:	NCKAP1L	NCKAP1L	NCK associated protein 1 like [Source:HGNC Symbol;Acc:HGNC:4862]
#INFO:	QUERY:	NCSTN	NCSTN	nicastrin [Source:HGNC Symbol;Acc:HGNC:17091]
#INFO:	QUERY:	NDUFA6	NDUFA6	NADH:ubiquinone oxidoreductase subunit A6 [Source:HGNC Symbol;Acc:HGNC:7690]
#INFO:	QUERY:	NEGR1	N/A	N/A
#INFO:	QUERY:	NFKB2	NFKB2	nuclear factor kappa B subunit 2 [Source:HGNC Symbol;Acc:HGNC:7795]
#INFO:	QUERY:	NGF	NGF	nerve growth factor [Source:HGNC Symbol;Acc:HGNC:7808]
#INFO:	QUERY:	NLGN1	NLGN1	neuroligin 1 [Source:HGNC Symbol;Acc:HGNC:14291]
#INFO:	QUERY:	NMBR	NMBR	neuromedin B receptor [Source:HGNC Symbol;Acc:HGNC:7843]
#INFO:	QUERY:	NNAT	N/A	N/A
#INFO:	QUERY:	NOD1	NOD1	nucleotide binding oligomerization domain containing 1 [Source:HGNC Symbol;Acc:HGNC:16390]
#INFO:	QUERY:	NOTCH3	NOTCH3	notch 3 [Source:HGNC Symbol;Acc:HGNC:7883]
#INFO:	QUERY:	NOTO	NOTO	notochord homeobox [Source:HGNC Symbol;Acc:HGNC:31839]
#INFO:	QUERY:	NPHP4	N/A	N/A
#INFO:	QUERY:	NRXN1	NRXN1	neurexin 1 [Source:HGNC Symbol;Acc:HGNC:8008]
#INFO:	QUERY:	NT5C2	NT5C2	5'-nucleotidase, cytosolic II [Source:HGNC Symbol;Acc:HGNC:8022]
#INFO:	QUERY:	NT5C3A	NT5C3A	5'-nucleotidase, cytosolic IIIA [Source:HGNC Symbol;Acc:HGNC:17820]
#INFO:	QUERY:	NUF2	NUF2	NUF2, NDC80 kinetochore complex component [Source:HGNC Symbol;Acc:HGNC:14621]
#INFO:	QUERY:	OLFML3	OLFML3	olfactomedin like 3 [Source:HGNC Symbol;Acc:HGNC:24956]
#INFO:	QUERY:	OPCML	OPCML	opioid binding protein/cell adhesion molecule like [Source:HGNC Symbol;Acc:HGNC:8143]
#INFO:	QUERY:	OSTC	OSTC	oligosaccharyltransferase complex non-catalytic subunit [Source:HGNC Symbol;Acc:HGNC:24448]
#INFO:	QUERY:	OXR1	OXR1	oxidation resistance 1 [Source:HGNC Symbol;Acc:HGNC:15822]
#INFO:	QUERY:	OXR1	OXR1	oxidation resistance 1 [Source:HGNC Symbol;Acc:HGNC:15822]
#INFO:	QUERY:	PAIP2B	PAIP2B	poly(A) binding protein interacting protein 2B [Source:HGNC Symbol;Acc:HGNC:29200]
#INFO:	QUERY:	PAPOLG	PAPOLG	poly(A) polymerase gamma [Source:HGNC Symbol;Acc:HGNC:14982]
#INFO:	QUERY:	PARD3B	PARD3B	par-3 family cell polarity regulator beta [Source:HGNC Symbol;Acc:HGNC:14446]
#INFO:	QUERY:	PARVB	PARVB	parvin beta [Source:HGNC Symbol;Acc:HGNC:14653]
#INFO:	QUERY:	PBXIP1	PBXIP1	PBX homeobox interacting protein 1 [Source:HGNC Symbol;Acc:HGNC:21199]
#INFO:	QUERY:	PCDH15	N/A	N/A
#INFO:	QUERY:	PCSK2	PCSK2	proprotein convertase subtilisin/kexin type 2 [Source:HGNC Symbol;Acc:HGNC:8744]
#INFO:	QUERY:	PCSK5	PCSK5	proprotein convertase subtilisin/kexin type 5 [Source:HGNC Symbol;Acc:HGNC:8747]
#INFO:	QUERY:	PDE10A	PDE10A	phosphodiesterase 10A [Source:HGNC Symbol;Acc:HGNC:8772]
#INFO:	QUERY:	PDE1B	PDE1B	phosphodiesterase 1B [Source:HGNC Symbol;Acc:HGNC:8775]
#INFO:	QUERY:	PDE3B	PDE3B	phosphodiesterase 3B [Source:HGNC Symbol;Acc:HGNC:8779]
#INFO:	QUERY:	PDE4B	PDE4B	phosphodiesterase 4B [Source:HGNC Symbol;Acc:HGNC:8781]
#INFO:	QUERY:	PEX19	PEX19	peroxisomal biogenesis factor 19 [Source:HGNC Symbol;Acc:HGNC:9713]
#INFO:	QUERY:	PEX6	PEX6	peroxisomal biogenesis factor 6 [Source:HGNC Symbol;Acc:HGNC:8859]
#INFO:	QUERY:	PGP	PGP	phosphoglycolate phosphatase [Source:HGNC Symbol;Acc:HGNC:8909]
#INFO:	QUERY:	PLEKHH2	PLEKHH2	pleckstrin homology, MyTH4 and FERM domain containing H2 [Source:HGNC Symbol;Acc:HGNC:30506]
#INFO:	QUERY:	PMP22	PMP22	peripheral myelin protein 22 [Source:HGNC Symbol;Acc:HGNC:9118]
#INFO:	QUERY:	PMVK	PMVK	phosphomevalonate kinase [Source:HGNC Symbol;Acc:HGNC:9141]
#INFO:	QUERY:	PNLDC1	PNLDC1	PARN like, ribonuclease domain containing 1 [Source:HGNC Symbol;Acc:HGNC:21185]
#INFO:	QUERY:	PNLIPRP2	PNLIPRP2	pancreatic lipase related protein 2 (gene/pseudogene) [Source:HGNC Symbol;Acc:HGNC:9157]
#INFO:	QUERY:	POLR1C	POLR1C	RNA polymerase I subunit C [Source:HGNC Symbol;Acc:HGNC:20194]
#INFO:	QUERY:	POMT2	POMT2	protein O-mannosyltransferase 2 [Source:HGNC Symbol;Acc:HGNC:19743]
#INFO:	QUERY:	POU2F1	POU2F1	POU class 2 homeobox 1 [Source:HGNC Symbol;Acc:HGNC:9212]
#INFO:	QUERY:	PPARG	PPARG	peroxisome proliferator activated receptor gamma [Source:HGNC Symbol;Acc:HGNC:9236]
#INFO:	QUERY:	PPDPFL	N/A	N/A
#INFO:	QUERY:	PPFIBP1	PPFIBP1	PPFIA binding protein 1 [Source:HGNC Symbol;Acc:HGNC:9249]
#INFO:	QUERY:	PPM1E	PPM1E	protein phosphatase, Mg2+/Mn2+ dependent 1E [Source:HGNC Symbol;Acc:HGNC:19322]
#INFO:	QUERY:	PPP1R9A	PPP1R9A	protein phosphatase 1 regulatory subunit 9A [Source:HGNC Symbol;Acc:HGNC:14946]
#INFO:	QUERY:	PRADC1	PRADC1	protease associated domain containing 1 [Source:HGNC Symbol;Acc:HGNC:16047]
#INFO:	QUERY:	PRKD1	PRKD1	protein kinase D1 [Source:HGNC Symbol;Acc:HGNC:9407]
#INFO:	QUERY:	PRKN	N/A	N/A
#INFO:	QUERY:	PRR5L	PRR5L	proline rich 5 like [Source:HGNC Symbol;Acc:HGNC:25878]
#INFO:	QUERY:	PSD	PSD	pleckstrin and Sec7 domain containing [Source:HGNC Symbol;Acc:HGNC:9507]
#INFO:	QUERY:	PTCRA	PTCRA	pre T-cell antigen receptor alpha [Source:HGNC Symbol;Acc:HGNC:21290]
#INFO:	QUERY:	PTGIR	N/A	N/A
#INFO:	QUERY:	PTK7	PTK7	protein tyrosine kinase 7 (inactive) [Source:HGNC Symbol;Acc:HGNC:9618]
#INFO:	QUERY:	PTPN23	N/A	N/A
#INFO:	QUERY:	PTPN3	PTPN3	protein tyrosine phosphatase, non-receptor type 3 [Source:HGNC Symbol;Acc:HGNC:9655]
#INFO:	QUERY:	PUM1	PUM1	pumilio RNA binding family member 1 [Source:HGNC Symbol;Acc:HGNC:14957]
#INFO:	QUERY:	PYGO2	N/A	N/A
#INFO:	QUERY:	R3HDM1	R3HDM1	R3H domain containing 1 [Source:HGNC Symbol;Acc:HGNC:9757]
#INFO:	QUERY:	RAB42	RAB42	RAB42, member RAS oncogene family [Source:HGNC Symbol;Acc:HGNC:28702]
#INFO:	QUERY:	RABGGTB	RABGGTB	geranylgeranyl transferase type-2 subunit beta [Source:RefSeq peptide;Acc:NP_001155340]
#INFO:	QUERY:	RAC1	RAC1	ras-related C3 botulinum toxin substrate 1 [Source:RefSeq peptide;Acc:NP_001155328]
#INFO:	QUERY:	RAD23B	RAD23B	RAD23 homolog B, nucleotide excision repair protein [Source:HGNC Symbol;Acc:HGNC:9813]
#INFO:	QUERY:	RAD51C	RAD51C	RAD51 paralog C [Source:HGNC Symbol;Acc:HGNC:9820]
#INFO:	QUERY:	RBBP8NL	RBBP8NL	RBBP8 N-terminal like [Source:HGNC Symbol;Acc:HGNC:16144]
#INFO:	QUERY:	RBKS	RBKS	ribokinase [Source:HGNC Symbol;Acc:HGNC:30325]
#INFO:	QUERY:	RBM18	RBM18	RNA binding motif protein 18 [Source:HGNC Symbol;Acc:HGNC:28413]
#INFO:	QUERY:	RBP2	RBP2	retinol binding protein 2 [Source:HGNC Symbol;Acc:HGNC:9920]
#INFO:	QUERY:	RFC5	RFC5	replication factor C subunit 5 [Source:HGNC Symbol;Acc:HGNC:9973]
#INFO:	QUERY:	RILPL2	RILPL2	RILP-like protein 2 [Source:RefSeq peptide;Acc:NP_001155345]
#INFO:	QUERY:	RPS21	RPS21	ribosomal protein S21 [Source:HGNC Symbol;Acc:HGNC:10409]
#INFO:	QUERY:	RPS6KA5	RPS6KA5	ribosomal protein S6 kinase A5 [Source:HGNC Symbol;Acc:HGNC:10434]
#INFO:	QUERY:	RTTN	N/A	N/A
#INFO:	QUERY:	RXYLT1	N/A	N/A
#INFO:	QUERY:	RYBP	RYBP	RING1 and YY1 binding protein [Source:HGNC Symbol;Acc:HGNC:10480]
#INFO:	QUERY:	SAG	SAG	S-antigen visual arrestin [Source:HGNC Symbol;Acc:HGNC:10521]
#INFO:	QUERY:	SCAP	SCAP	SREBF chaperone [Source:HGNC Symbol;Acc:HGNC:30634]
#INFO:	QUERY:	SCUBE3	SCUBE3	signal peptide, CUB domain and EGF like domain containing 3 [Source:HGNC Symbol;Acc:HGNC:13655]
#INFO:	QUERY:	SDC3	N/A	N/A
#INFO:	QUERY:	SDK1	SDK1	sidekick cell adhesion molecule 1 [Source:HGNC Symbol;Acc:HGNC:19307]
#INFO:	QUERY:	SEC11C	SEC11C	SEC11 homolog C, signal peptidase complex subunit [Source:HGNC Symbol;Acc:HGNC:23400]
#INFO:	QUERY:	SEL1L3	SEL1L3	SEL1L family member 3 [Source:HGNC Symbol;Acc:HGNC:29108]
#INFO:	QUERY:	SH2D4B	SH2D4B	SH2 domain containing 4B [Source:HGNC Symbol;Acc:HGNC:31440]
#INFO:	QUERY:	SHC1	SHC1	SHC adaptor protein 1 [Source:HGNC Symbol;Acc:HGNC:10840]
#INFO:	QUERY:	SHD	SHD	Src homology 2 domain containing transforming protein D [Source:HGNC Symbol;Acc:HGNC:30633]
#INFO:	QUERY:	SIL1	SIL1	SIL1 nucleotide exchange factor [Source:HGNC Symbol;Acc:HGNC:24624]
#INFO:	QUERY:	SLC22A6	SLC22A6	solute carrier family 22 member 6 [Source:HGNC Symbol;Acc:HGNC:10970]
#INFO:	QUERY:	SLC22A8	SLC22A8	solute carrier family 22 member 8 [Source:HGNC Symbol;Acc:HGNC:10972]
#INFO:	QUERY:	SLC24A3	SLC24A3	solute carrier family 24 member 3 [Source:HGNC Symbol;Acc:HGNC:10977]
#INFO:	QUERY:	SLC25A4	SLC25A4	Ovis aries solute carrier family 25 (mitochondrial carrier; adenine nucleotide translocator), member 4 (SLC25A4), mRNA. [Source:RefSeq mRNA;Acc:NM_001127278]
#INFO:	QUERY:	SLC35C2	SLC35C2	solute carrier family 35 member C2 [Source:HGNC Symbol;Acc:HGNC:17117]
#INFO:	QUERY:	SLC52A3	SLC52A3	solute carrier family 52 member 3 [Source:HGNC Symbol;Acc:HGNC:16187]
#INFO:	QUERY:	SLC6A9	N/A	N/A
#INFO:	QUERY:	SMAD2	SMAD2	SMAD family member 2 [Source:HGNC Symbol;Acc:HGNC:6768]
#INFO:	QUERY:	SMAP2	SMAP2	small ArfGAP2 [Source:HGNC Symbol;Acc:HGNC:25082]
#INFO:	QUERY:	SMCHD1	SMCHD1	structural maintenance of chromosomes flexible hinge domain containing 1 [Source:HGNC Symbol;Acc:HGNC:29090]
#INFO:	QUERY:	SMYD3	N/A	N/A
#INFO:	QUERY:	SMYD5	SMYD5	SMYD family member 5 [Source:HGNC Symbol;Acc:HGNC:16258]
#INFO:	QUERY:	SNORA70	SNORA70	Small nucleolar RNA SNORA70 [Source:RFAM;Acc:RF00156]
#INFO:	QUERY:	SNORA75	SNORA75	Small nucleolar RNA SNORA75 [Source:RFAM;Acc:RF00072]
#INFO:	QUERY:	SNORD82	SNORD82	Small nucleolar RNA SNORD82 [Source:RFAM;Acc:RF00158]
#INFO:	QUERY:	SNRNP35	SNRNP35	small nuclear ribonucleoprotein U11/U12 subunit 35 [Source:HGNC Symbol;Acc:HGNC:30852]
#INFO:	QUERY:	SNX25	SNX25	sorting nexin 25 [Source:HGNC Symbol;Acc:HGNC:21883]
#INFO:	QUERY:	SNX29	N/A	N/A
#INFO:	QUERY:	SOCS6	N/A	N/A
#INFO:	QUERY:	SPAG16	N/A	N/A
#INFO:	QUERY:	SPATA6	SPATA6	spermatogenesis associated 6 [Source:HGNC Symbol;Acc:HGNC:18309]
#INFO:	QUERY:	SRBD1	SRBD1	S1 RNA binding domain 1 [Source:HGNC Symbol;Acc:HGNC:25521]
#INFO:	QUERY:	SRGAP1	SRGAP1	SLIT-ROBO Rho GTPase activating protein 1 [Source:HGNC Symbol;Acc:HGNC:17382]
#INFO:	QUERY:	ST3GAL3	ST3GAL3	ST3 beta-galactoside alpha-2,3-sialyltransferase 3 [Source:HGNC Symbol;Acc:HGNC:10866]
#INFO:	QUERY:	STAP2	STAP2	signal transducing adaptor family member 2 [Source:HGNC Symbol;Acc:HGNC:30430]
#INFO:	QUERY:	STK17B	STK17B	serine/threonine kinase 17b [Source:HGNC Symbol;Acc:HGNC:11396]
#INFO:	QUERY:	STX3	STX3	syntaxin 3 [Source:HGNC Symbol;Acc:HGNC:11438]
#INFO:	QUERY:	SUGT1	SUGT1	SGT1 homolog, MIS12 kinetochore complex assembly cochaperone [Source:HGNC Symbol;Acc:HGNC:16987]
#INFO:	QUERY:	SYMBOL	N/A	N/A
#INFO:	QUERY:	SYNE1	SYNE1	spectrin repeat containing nuclear envelope protein 1 [Source:HGNC Symbol;Acc:HGNC:17089]
#INFO:	QUERY:	TAF6	TAF6	TATA-box binding protein associated factor 6 [Source:HGNC Symbol;Acc:HGNC:11540]
#INFO:	QUERY:	TARS	TARS	threonyl-tRNA synthetase [Source:HGNC Symbol;Acc:HGNC:11572]
#INFO:	QUERY:	TEKT3	TEKT3	tektin 3 [Source:HGNC Symbol;Acc:HGNC:14293]
#INFO:	QUERY:	TES	TES	testin LIM domain protein [Source:HGNC Symbol;Acc:HGNC:14620]
#INFO:	QUERY:	TET1	TET1	tet methylcytosine dioxygenase 1 [Source:HGNC Symbol;Acc:HGNC:29484]
#INFO:	QUERY:	TGFBR1	TGFBR1	transforming growth factor beta receptor 1 [Source:HGNC Symbol;Acc:HGNC:11772]
#INFO:	QUERY:	TGFBR3	TGFBR3	transforming growth factor beta receptor 3 [Source:HGNC Symbol;Acc:HGNC:11774]
#INFO:	QUERY:	THEMIS	THEMIS	thymocyte selection associated [Source:HGNC Symbol;Acc:HGNC:21569]
#INFO:	QUERY:	THRB	THRB	thyroid hormone receptor beta [Source:RefSeq peptide;Acc:NP_001177320]
#INFO:	QUERY:	THSD7B	THSD7B	thrombospondin type 1 domain containing 7B [Source:HGNC Symbol;Acc:HGNC:29348]
#INFO:	QUERY:	TJAP1	N/A	N/A
#INFO:	QUERY:	TKDP1	N/A	N/A
#INFO:	QUERY:	TLK2	TLK2	tousled like kinase 2 [Source:HGNC Symbol;Acc:HGNC:11842]
#INFO:	QUERY:	TMED8	TMED8	transmembrane p24 trafficking protein family member 8 [Source:HGNC Symbol;Acc:HGNC:18633]
#INFO:	QUERY:	TMEM43	N/A	N/A
#INFO:	QUERY:	TMEM69	TMEM69	transmembrane protein 69 [Source:HGNC Symbol;Acc:HGNC:28035]
#INFO:	QUERY:	TNFAIP8L3	TNFAIP8L3	TNF alpha induced protein 8 like 3 [Source:HGNC Symbol;Acc:HGNC:20620]
#INFO:	QUERY:	TPM1	TPM1	tropomyosin alpha-1 chain [Source:RefSeq peptide;Acc:NP_001119823]
#INFO:	QUERY:	TRAF6	TRAF6	TNF receptor associated factor 6 [Source:HGNC Symbol;Acc:HGNC:12036]
#INFO:	QUERY:	TRAPPC10	N/A	N/A
#INFO:	QUERY:	TRARG1	N/A	N/A
#INFO:	QUERY:	TRNAU1AP	TRNAU1AP	tRNA selenocysteine 1 associated protein 1 [Source:HGNC Symbol;Acc:HGNC:30813]
#INFO:	QUERY:	TSHZ2	TSHZ2	teashirt zinc finger homeobox 2 [Source:HGNC Symbol;Acc:HGNC:13010]
#INFO:	QUERY:	TSPAN14	TSPAN14	tetraspanin 14 [Source:HGNC Symbol;Acc:HGNC:23303]
#INFO:	QUERY:	TSPOAP1	TSPOAP1	TSPO associated protein 1 [Source:HGNC Symbol;Acc:HGNC:16831]
#INFO:	QUERY:	TUBGCP2	TUBGCP2	tubulin gamma complex associated protein 2 [Source:HGNC Symbol;Acc:HGNC:18599]
#INFO:	QUERY:	TXN2	TXN2	thioredoxin 2 [Source:HGNC Symbol;Acc:HGNC:17772]
#INFO:	QUERY:	U1	U1	U1 spliceosomal RNA [Source:RFAM;Acc:RF00003]
#INFO:	QUERY:	U2	U2	U2 spliceosomal RNA [Source:RFAM;Acc:RF00004]
#INFO:	QUERY:	U5	U5	U5 spliceosomal RNA [Source:RFAM;Acc:RF00020]
#INFO:	QUERY:	U6	U6	U6 spliceosomal RNA [Source:RFAM;Acc:RF00026]
#INFO:	QUERY:	UBASH3B	UBASH3B	ubiquitin associated and SH3 domain containing B [Source:HGNC Symbol;Acc:HGNC:29884]
#INFO:	QUERY:	UBE2D2	N/A	N/A
#INFO:	QUERY:	UBE4A	UBE4A	ubiquitination factor E4A [Source:HGNC Symbol;Acc:HGNC:12499]
#INFO:	QUERY:	UQCC1	UQCC1	ubiquinol-cytochrome c reductase complex assembly factor 1 [Source:HGNC Symbol;Acc:HGNC:15891]
#INFO:	QUERY:	USH2A	USH2A	usherin [Source:HGNC Symbol;Acc:HGNC:12601]
#INFO:	QUERY:	USP6NL	USP6NL	USP6 N-terminal like [Source:HGNC Symbol;Acc:HGNC:16858]
#INFO:	QUERY:	VKORC1L1	N/A	N/A
#INFO:	QUERY:	VOPP1	VOPP1	vesicular, overexpressed in cancer, prosurvival protein 1 [Source:HGNC Symbol;Acc:HGNC:34518]
#INFO:	QUERY:	VPS13A	VPS13A	vacuolar protein sorting 13 homolog A [Source:HGNC Symbol;Acc:HGNC:1908]
#INFO:	QUERY:	VPS37C	VPS37C	VPS37C, ESCRT-I subunit [Source:HGNC Symbol;Acc:HGNC:26097]
#INFO:	QUERY:	WNT11	WNT11	Wnt family member 11 [Source:HGNC Symbol;Acc:HGNC:12776]
#INFO:	QUERY:	WNT7A	WNT7A	Wnt family member 7A [Source:HGNC Symbol;Acc:HGNC:12786]
#INFO:	QUERY:	WSB2	WSB2	WD repeat and SOCS box containing 2 [Source:HGNC Symbol;Acc:HGNC:19222]
#INFO:	QUERY:	XPO4	XPO4	exportin 4 [Source:HGNC Symbol;Acc:HGNC:17796]
#INFO:	QUERY:	XPO5	XPO5	exportin 5 [Source:HGNC Symbol;Acc:HGNC:17675]
#INFO:	QUERY:	YIPF3	YIPF3	Yip1 domain family member 3 [Source:HGNC Symbol;Acc:HGNC:21023]
#INFO:	QUERY:	YJU2	N/A	N/A
#INFO:	QUERY:	ZBTB7C	ZBTB7C	zinc finger and BTB domain containing 7C [Source:HGNC Symbol;Acc:HGNC:31700]
#INFO:	QUERY:	ZFP69	ZFP69	ZFP69 zinc finger protein [Source:HGNC Symbol;Acc:HGNC:24708]
#INFO:	QUERY:	ZNF180	ZNF180	zinc finger protein 180 [Source:HGNC Symbol;Acc:HGNC:12970]
#INFO:	QUERY:	ZNF200	ZNF200	zinc finger protein 200 [Source:HGNC Symbol;Acc:HGNC:12993]
#INFO:	QUERY:	ZNF354C	ZNF354C	zinc finger protein 354C [Source:HGNC Symbol;Acc:HGNC:16736]
#INFO:	QUERY:	ZNF454	ZNF454	zinc finger protein 454 [Source:HGNC Symbol;Acc:HGNC:21200]
#INFO:	QUERY:	ZNF511	N/A	N/A
#INFO:	QUERY:	ZNF704	ZNF704	zinc finger protein 704 [Source:HGNC Symbol;Acc:HGNC:32291]
