# Supplementary material for: Signature selection analysis reveals candidate genes associated with production traits in Iranian sheep breeds
Source: BMC Vet Res. 2021 Dec 3;17:369. doi: 10.1186/s12917-021-03077-4 (PMC8641187; doi:10.1186/s12917-021-03077-4)
Supplement: Supplementary file 5 — Additional file 5: Table S5. Gene enrichment among regions under selection through compare the SNP data of the Iranian breeds with those of dairy breeds using nucleotide diversity (Pi). [file 12917_2021_3077_MOESM5_ESM.xlsx]

## Sheet: gProfiler
#	signf	p-value	T	Q	Q&T	Q&T/Q	Q&T/T	term ID	t type	t group	t name	t depth	Q&T list
#
1	!	0.0151	3881	281	87	0.31	0.022	GO:0071840	BP	6	cellular component organization or biogenesis	1	NRG1,NFKB2,PSD,SNAPIN,PEX11G,TUBGCP2,TPX2,PPP1R9A,PBRM1,SLIT3,ULK4,SESN2,INPP5F,HNF1B,ARID4B,SYNE1,SMAD2,FBXW7,TMEM135,USP15,DCC,MBD2,STXBP6,CELF4,PLS1,CAMKMT,UBE4B,RAPGEF1,AKT2,RSF1,SLC25A4,GPX3,XRCC1,AGTPBP1,KCNA1,POSTN,SPART,PRMT8,LPL,ZRANB1,SCUBE3,HACE1,EIF5A,TCF7L2,DTNBP1,MSH4,TNK1,MALSU1,TRPM3,NLGN2,ACTR6,FSTL4,PPP3CA,MYH14,HDGFL3,KCTD16,HECW2,CLUH,FAM20B,ROBO2,ABL2,CTNNA1,FRZB,NDUFB3,RAB22…
1	!	0.0138	3801	281	86	0.306	0.023	GO:0016043	BP	6	cellular component organization	1	NRG1,NFKB2,PSD,SNAPIN,PEX11G,TUBGCP2,TPX2,PPP1R9A,PBRM1,SLIT3,ULK4,SESN2,INPP5F,HNF1B,ARID4B,SYNE1,SMAD2,FBXW7,TMEM135,USP15,DCC,MBD2,STXBP6,CELF4,PLS1,CAMKMT,UBE4B,RAPGEF1,AKT2,RSF1,SLC25A4,GPX3,XRCC1,AGTPBP1,KCNA1,POSTN,SPART,PRMT8,LPL,ZRANB1,SCUBE3,HACE1,EIF5A,TCF7L2,DTNBP1,MSH4,TNK1,TRPM3,NLGN2,ACTR6,FSTL4,PPP3CA,MYH14,HDGFL3,KCTD16,HECW2,CLUH,FAM20B,ROBO2,ABL2,CTNNA1,FRZB,NDUFB3,RAB22A,TDRD5…
1	!	0.0277	10	281	3	0.011	0.3	GO:0099172	BP	6	presynapse organization	2	SNAPIN,NLGN2,NLGN1
1	!	0.0081	5	281	3	0.011	0.6	GO:0051189	BP	11	prosthetic group metabolic process	1	MOCS1,MOCOS,GPHN
1	!	0.0081	5	281	3	0.011	0.6	GO:0043545	BP	11	molybdopterin cofactor metabolic process	1	MOCS1,MOCOS,GPHN
1	!	0.0081	5	281	3	0.011	0.6	GO:0019720	BP	11	Mo-molybdopterin cofactor metabolic process	2	MOCS1,MOCOS,GPHN
1	!	0.0081	5	281	3	0.011	0.6	GO:0006777	BP	11	Mo-molybdopterin cofactor biosynthetic process	1	MOCS1,MOCOS,GPHN
1	!	0.0199	2	281	2	0.007	1	GO:0032324	BP	11	molybdopterin cofactor biosynthetic process	1	MOCS1,GPHN
1	!	0.00556	2753	281	71	0.253	0.026	GO:0043412	BP	5	macromolecule modification	1	NRG1,ASPHD2,RNF220,TPX2,WDR48,ULK4,SESN2,INPP5F,ARID4B,SMAD2,FBXW7,USP15,MBD2,PIK3CG,PRKD1,ELP2,CAMKMT,UBE4B,MAP3K10,RAPGEF1,AKT2,PTPN3,ERCC8,PDE4D,SNX25,ARNTL,TNIP1,NMT2,MAP4K3,CDKL4,XRCC1,AGTPBP1,SOCS7,GRK2,DCLK1,PRMT8,ZRANB1,CLCF1,CMTR2,ZDHHC3,HACE1,GPS2,EDEM2,DTNBP1,RABGGTB,TNK1,PPP3CA,PRKG1,SCYL2,AIDA,JCAD,STK17B,HECW2,KLHL3,NRBP2,ABL2,TDRD5,ING3,SORL1,MAP2K5,CCNF,RPRD1B,CDK6,ERBB4,SENP1,FBL…
1	!	0.00904	2621	281	66	0.235	0.025	GO:0036211	BP	5	protein modification process	1	NRG1,ASPHD2,RNF220,TPX2,WDR48,ULK4,SESN2,INPP5F,ARID4B,SMAD2,FBXW7,USP15,PIK3CG,PRKD1,CAMKMT,UBE4B,MAP3K10,RAPGEF1,AKT2,PTPN3,ERCC8,PDE4D,SNX25,ARNTL,TNIP1,NMT2,MAP4K3,CDKL4,XRCC1,AGTPBP1,SOCS7,GRK2,DCLK1,PRMT8,ZRANB1,CLCF1,ZDHHC3,HACE1,GPS2,EDEM2,DTNBP1,RABGGTB,TNK1,PPP3CA,PRKG1,SCYL2,AIDA,JCAD,STK17B,HECW2,KLHL3,NRBP2,ABL2,ING3,SORL1,MAP2K5,CCNF,RPRD1B,CDK6,ERBB4,SENP1,FBLN1,B3GALT1,KLHL42,KDM3…
1	!	0.00904	2621	281	66	0.235	0.025	GO:0006464	BP	5	cellular protein modification process	2	NRG1,ASPHD2,RNF220,TPX2,WDR48,ULK4,SESN2,INPP5F,ARID4B,SMAD2,FBXW7,USP15,PIK3CG,PRKD1,CAMKMT,UBE4B,MAP3K10,RAPGEF1,AKT2,PTPN3,ERCC8,PDE4D,SNX25,ARNTL,TNIP1,NMT2,MAP4K3,CDKL4,XRCC1,AGTPBP1,SOCS7,GRK2,DCLK1,PRMT8,ZRANB1,CLCF1,ZDHHC3,HACE1,GPS2,EDEM2,DTNBP1,RABGGTB,TNK1,PPP3CA,PRKG1,SCYL2,AIDA,JCAD,STK17B,HECW2,KLHL3,NRBP2,ABL2,ING3,SORL1,MAP2K5,CCNF,RPRD1B,CDK6,ERBB4,SENP1,FBLN1,B3GALT1,KLHL42,KDM3…
1	!	0.0456	1322	281	36	0.128	0.027	GO:0006468	BP	5	protein phosphorylation	3	NRG1,TPX2,ULK4,SESN2,INPP5F,SMAD2,FBXW7,USP15,PIK3CG,PRKD1,MAP3K10,RAPGEF1,AKT2,PDE4D,SNX25,TNIP1,MAP4K3,CDKL4,GRK2,DCLK1,CLCF1,GPS2,DTNBP1,TNK1,PRKG1,SCYL2,AIDA,JCAD,STK17B,NRBP2,ABL2,SORL1,MAP2K5,CDK6,ERBB4,FBLN1
1	!	0.0498	1141	281	32	0.114	0.028	GO:0071705	BP	4	nitrogen compound transport	1	SNAPIN,RAPGEF4,S100A13,HNF1B,SMAD2,UBAC2,FBXW7,COPG2,AKT2,SLC25A4,ARNTL,LPL,SARNP,ZDHHC3,EDEM2,TCF7L2,DTNBP1,SLC6A1,NLGN2,PPP3CA,YWHAG,CBLN4,RFTN2,FAM20B,SLC12A2,AP4M1,VPS41,SORL1,PEX1,ARFGAP3,ADCY5,OAZ2
1	!	0.0415	3	281	2	0.007	0.667	GO:0001554	BP	12	luteolysis	1	SLIT3,ROBO2
1	!	0.0415	3	281	2	0.007	0.667	GO:0061364	BP	12	apoptotic process involved in luteolysis	2	SLIT3,ROBO2
1	!	0.0328	1095	281	32	0.114	0.029	GO:1901575	BP	7	organic substance catabolic process	1	NRG1,YTHDF2,PON1,SESN2,PON3,INPP5F,EDC3,UBAC2,FBXW7,USP15,CPQ,UBE4B,AKT2,PTPN3,ERCC8,PDE4D,BPGM,SNX25,ARNTL,PLCB4,SULT1B1,LPL,ZRANB1,EDEM2,NBAS,TNRC6B,SORL1,CCNF,SENP1,KLHL42,OAZ2,SLC27A2
1	!	0.0132	4183	281	93	0.331	0.022	GO:0051179	BP	2	localization	1	NRG1,ITGA9,SNAPIN,RAPGEF4,PIEZO2,LRRC15,MFSD1,S100A13,S100A14,PON1,DOCK4,ULK4,SESN2,INPP5F,HNF1B,SYNE1,SMAD2,UBAC2,FBXW7,DCC,PIK3CG,STXBP6,PRKD1,COPG2,ATP6V1G1,TRPC1,PLS1,DPP6,AKT2,KCNE3,PTPN3,PDE4D,SLC25A4,ARNTL,GPR107,FNBP1,SOCS7,KCNA1,GRK2,CRACR2A,SLCO3A1,USH2A,LPL,ZRANB1,SARNP,ZDHHC3,HACE1,EDEM2,DPP10,TCF7L2,DTNBP1,SLC6A1,PDILT,TRPM3,NLGN2,DOCK8,SPEM1,PPP3CA,YWHAG,SSC4D,JCAD,OGDH,CBLN4,KLHL3,…
1	!	0.0372	1546	281	41	0.146	0.027	GO:0051641	BP	2	cellular localization	2	NRG1,SNAPIN,LRRC15,SESN2,INPP5F,SYNE1,UBAC2,FBXW7,PRKD1,COPG2,TRPC1,PLS1,AKT2,PDE4D,ARNTL,SARNP,ZDHHC3,EDEM2,DPP10,TCF7L2,DTNBP1,NLGN2,PPP3CA,YWHAG,CLUH,FAM20B,CTNNA1,CNPY4,AP4M1,VPS41,GBF1,SORL1,PEX1,SCFD2,ERBB4,ACTR2,ADCY5,FRMD6,NLGN1,OAZ2,GPHN
1	!	0.0236	1702	281	45	0.16	0.026	GO:0033036	BP	2	macromolecule localization	2	NRG1,SNAPIN,RAPGEF4,LRRC15,S100A13,PON1,SESN2,HNF1B,SYNE1,SMAD2,UBAC2,FBXW7,COPG2,PLS1,AKT2,ARNTL,USH2A,LPL,SARNP,ZDHHC3,EDEM2,DPP10,TCF7L2,NLGN2,PPP3CA,YWHAG,CBLN4,NPC1L1,RFTN2,FAM20B,CTNNA1,CNPY4,AP4M1,VPS41,GBF1,SORL1,PEX1,ARFGAP3,ERBB4,ADCY5,FRMD6,NLGN1,OAZ2,SLC27A2,GPHN
1	!	0.0161	1033	281	32	0.114	0.031	GO:0070727	BP	2	cellular macromolecule localization	3	NRG1,SNAPIN,LRRC15,SESN2,SYNE1,UBAC2,FBXW7,COPG2,PLS1,AKT2,ARNTL,SARNP,ZDHHC3,EDEM2,DPP10,TCF7L2,NLGN2,PPP3CA,YWHAG,FAM20B,CTNNA1,CNPY4,AP4M1,VPS41,GBF1,SORL1,PEX1,ERBB4,FRMD6,NLGN1,OAZ2,GPHN
1	!	0.02	1487	281	41	0.146	0.028	GO:0008104	BP	2	protein localization	3	NRG1,SNAPIN,RAPGEF4,LRRC15,S100A13,SESN2,HNF1B,SYNE1,SMAD2,UBAC2,FBXW7,COPG2,PLS1,AKT2,ARNTL,USH2A,LPL,SARNP,ZDHHC3,EDEM2,DPP10,TCF7L2,NLGN2,PPP3CA,YWHAG,CBLN4,FAM20B,CTNNA1,CNPY4,AP4M1,VPS41,GBF1,SORL1,PEX1,ARFGAP3,ERBB4,ADCY5,FRMD6,NLGN1,OAZ2,GPHN
1	!	0.0153	1028	281	32	0.114	0.031	GO:0034613	BP	2	cellular protein localization	4	NRG1,SNAPIN,LRRC15,SESN2,SYNE1,UBAC2,FBXW7,COPG2,PLS1,AKT2,ARNTL,SARNP,ZDHHC3,EDEM2,DPP10,TCF7L2,NLGN2,PPP3CA,YWHAG,FAM20B,CTNNA1,CNPY4,AP4M1,VPS41,GBF1,SORL1,PEX1,ERBB4,FRMD6,NLGN1,OAZ2,GPHN
1	!	0.00727	3581	281	85	0.302	0.024	GO:0032502	BP	2	developmental process	1	NRG1,NFKB2,PSD,SNAPIN,WDR48,ESRRB,YTHDF2,SLIT3,ULK4,INPP5F,HNF1B,ARID4B,SYNE1,SMAD2,TMEM135,KIF26B,DCC,PRKD1,CELF4,PLS1,UBE4B,RAPGEF1,AKT2,PDE4D,ARNTL,WWOX,XRCC1,AGTPBP1,SOCS7,KCNA1,GRK2,SULT1B1,POSTN,SPART,USH2A,LPL,ZRANB1,CLCF1,GDF11,RPE65,GPS2,INSIG2,TCF7L2,DTNBP1,PDILT,MSH4,NLGN2,SPEM1,FSTL4,PPP3CA,YWHAG,MYH14,HDGFL3,JCAD,OGDH,KLHL3,ROBO2,ABL2,CTNNA1,FRZB,GPR18,TDRD5,TSPAN12,SORL1,MAP2K5,CCNF…
1	!	0.011	3352	281	79	0.281	0.024	GO:0048856	BP	2	anatomical structure development	2	NRG1,NFKB2,PSD,SNAPIN,WDR48,YTHDF2,SLIT3,ULK4,INPP5F,HNF1B,ARID4B,SYNE1,SMAD2,TMEM135,KIF26B,DCC,CELF4,UBE4B,RAPGEF1,AKT2,ARNTL,WWOX,XRCC1,AGTPBP1,SOCS7,KCNA1,GRK2,SULT1B1,POSTN,SPART,USH2A,ZRANB1,CLCF1,GDF11,RPE65,INSIG2,TCF7L2,DTNBP1,PDILT,MSH4,NLGN2,SPEM1,FSTL4,PPP3CA,YWHAG,MYH14,HDGFL3,JCAD,OGDH,KLHL3,ROBO2,ABL2,CTNNA1,FRZB,GPR18,TDRD5,TSPAN12,SORL1,MAP2K5,CCNF,CDK6,ALCAM,NR2E3,MYO9A,CRYGB,CR…
1	!	0.029	2775	281	65	0.231	0.023	GO:0048731	BP	2	system development	3	NRG1,NFKB2,PSD,SNAPIN,WDR48,SLIT3,ULK4,INPP5F,HNF1B,ARID4B,SMAD2,KIF26B,DCC,CELF4,UBE4B,RAPGEF1,AKT2,ARNTL,WWOX,XRCC1,AGTPBP1,SOCS7,KCNA1,GRK2,SPART,USH2A,CLCF1,GDF11,RPE65,INSIG2,TCF7L2,DTNBP1,MSH4,NLGN2,FSTL4,PPP3CA,YWHAG,MYH14,HDGFL3,JCAD,OGDH,KLHL3,ROBO2,ABL2,CTNNA1,FRZB,GPR18,TSPAN12,SORL1,MAP2K5,CCNF,CDK6,ALCAM,NR2E3,CRYGB,CRYGA,ERBB4,SENP1,COL2A1,ATXN10,NLGN1,ZNF609,SMYD1,RORA,SLC8A3
1	!	0.00326	1280	281	42	0.149	0.033	GO:0007399	BP	2	nervous system development	4	NRG1,PSD,SNAPIN,SLIT3,ULK4,INPP5F,HNF1B,DCC,UBE4B,RAPGEF1,AKT2,ARNTL,XRCC1,AGTPBP1,SOCS7,KCNA1,SPART,USH2A,CLCF1,GDF11,RPE65,DTNBP1,NLGN2,FSTL4,PPP3CA,YWHAG,HDGFL3,OGDH,ROBO2,ABL2,CTNNA1,SORL1,CDK6,ALCAM,NR2E3,ERBB4,COL2A1,ATXN10,NLGN1,ZNF609,RORA,SLC8A3
1	!	0.00388	2455	281	66	0.235	0.027	GO:0048869	BP	2	cellular developmental process	2	NRG1,NFKB2,PSD,SNAPIN,YTHDF2,SLIT3,ULK4,INPP5F,HNF1B,ARID4B,SYNE1,SMAD2,DCC,PRKD1,UBE4B,RAPGEF1,AKT2,ARNTL,WWOX,AGTPBP1,SOCS7,KCNA1,SULT1B1,SPART,USH2A,LPL,ZRANB1,CLCF1,GDF11,RPE65,GPS2,TCF7L2,DTNBP1,PDILT,SPEM1,FSTL4,PPP3CA,YWHAG,MYH14,HDGFL3,OGDH,ROBO2,ABL2,CTNNA1,FRZB,GPR18,TDRD5,SORL1,CDK6,ALCAM,NR2E3,MYO9A,CRYGB,ERBB4,SENP1,COL2A1,FBLN1,ATXN10,AGFG1,KDM3A,FRMD6,NLGN1,ZNF609,SMYD1,RORA,SLC8A3
1	!	0.00326	2327	281	64	0.228	0.028	GO:0030154	BP	2	cell differentiation	3	NRG1,NFKB2,PSD,SNAPIN,YTHDF2,SLIT3,ULK4,INPP5F,HNF1B,ARID4B,SYNE1,SMAD2,DCC,PRKD1,UBE4B,RAPGEF1,AKT2,ARNTL,WWOX,AGTPBP1,SOCS7,KCNA1,SULT1B1,SPART,USH2A,LPL,CLCF1,GDF11,RPE65,GPS2,TCF7L2,DTNBP1,PDILT,SPEM1,FSTL4,PPP3CA,YWHAG,HDGFL3,OGDH,ROBO2,ABL2,CTNNA1,FRZB,GPR18,TDRD5,SORL1,CDK6,ALCAM,NR2E3,MYO9A,CRYGB,ERBB4,SENP1,COL2A1,FBLN1,ATXN10,AGFG1,KDM3A,FRMD6,NLGN1,ZNF609,SMYD1,RORA,SLC8A3
1	!	0.000962	934	281	37	0.132	0.04	GO:0022008	BP	2	neurogenesis	4	NRG1,PSD,SNAPIN,SLIT3,ULK4,INPP5F,DCC,UBE4B,RAPGEF1,AKT2,ARNTL,AGTPBP1,SOCS7,KCNA1,SPART,USH2A,CLCF1,RPE65,DTNBP1,FSTL4,PPP3CA,YWHAG,HDGFL3,OGDH,ROBO2,ABL2,CTNNA1,SORL1,CDK6,ALCAM,NR2E3,ERBB4,ATXN10,NLGN1,ZNF609,RORA,SLC8A3
1	!	0.00293	869	281	33	0.117	0.038	GO:0048699	BP	2	generation of neurons	5	NRG1,PSD,SNAPIN,SLIT3,ULK4,INPP5F,DCC,UBE4B,RAPGEF1,ARNTL,AGTPBP1,KCNA1,SPART,USH2A,CLCF1,RPE65,DTNBP1,FSTL4,PPP3CA,YWHAG,HDGFL3,OGDH,ROBO2,ABL2,CTNNA1,SORL1,ALCAM,NR2E3,ERBB4,ATXN10,NLGN1,ZNF609,RORA
1	!	0.0117	771	281	27	0.096	0.035	GO:0030182	BP	2	neuron differentiation	4	NRG1,PSD,SNAPIN,SLIT3,ULK4,INPP5F,DCC,UBE4B,RAPGEF1,AGTPBP1,SPART,USH2A,RPE65,DTNBP1,FSTL4,PPP3CA,YWHAG,HDGFL3,OGDH,ROBO2,ABL2,ALCAM,NR2E3,ERBB4,ATXN10,NLGN1,RORA
1	!	0.00291	1284	281	43	0.153	0.033	GO:0048468	BP	2	cell development	3	NRG1,PSD,SNAPIN,YTHDF2,SLIT3,ULK4,INPP5F,ARID4B,DCC,UBE4B,RAPGEF1,AKT2,ARNTL,SPART,CLCF1,GDF11,RPE65,DTNBP1,PDILT,SPEM1,FSTL4,PPP3CA,YWHAG,HDGFL3,OGDH,ROBO2,ABL2,CTNNA1,FRZB,TDRD5,SORL1,CDK6,ALCAM,NR2E3,CRYGB,ERBB4,FBLN1,ATXN10,AGFG1,KDM3A,FRMD6,NLGN1,ZNF609
1	!	0.023	620	281	22	0.078	0.035	GO:0048666	BP	2	neuron development	4	NRG1,PSD,SNAPIN,SLIT3,ULK4,INPP5F,DCC,UBE4B,RAPGEF1,SPART,RPE65,DTNBP1,FSTL4,PPP3CA,HDGFL3,OGDH,ROBO2,ABL2,ALCAM,NR2E3,ATXN10,NLGN1
1	!	0.0462	537	281	19	0.068	0.035	GO:0031175	BP	2	neuron projection development	5	NRG1,PSD,SNAPIN,SLIT3,ULK4,INPP5F,DCC,UBE4B,RAPGEF1,SPART,DTNBP1,FSTL4,PPP3CA,HDGFL3,ROBO2,ABL2,ALCAM,ATXN10,NLGN1
1	!	0.0117	5962	281	124	0.441	0.021	GO:0050896	BP	2	response to stimulus	1	NRG1,NFKB2,ITGA9,ARHGEF18,PSD,S100A16,ILF2,RAPGEF4,CUEDC2,RNF220,WDR48,ESRRB,S100A13,S100A14,PPP1R9A,SLIT3,PON1,DOCK4,ULK4,SESN2,INPP5F,HNF1B,TDP1,SMAD2,UBAC2,FBXW7,TMEM135,USP15,ASNS,DCC,MBD2,PIK3CG,PRKD1,CELF4,ELP2,BPIFB3,ATP6V1G1,TRPC1,LY96,UBE4B,MAP3K10,RAPGEF1,AKT2,ERCC8,PDE1C,PDE4D,IRF2,SNX25,ARNTL,WWOX,GPX3,TNIP1,TEAD1,MAP4K3,XRCC1,SOCS7,ARHGAP23,KCNA1,PLCB4,GRK2,SULT1B1,POSTN,SPART,LPL,ZR…
1	!	0.0153	4457	281	97	0.345	0.022	GO:0023052	BP	2	signaling	1	NRG1,NFKB2,ITGA9,ARHGEF18,PSD,SNAPIN,RAPGEF4,RNF220,ESRRB,S100A13,S100A14,PPP1R9A,SLIT3,DOCK4,ULK4,SESN2,INPP5F,HNF1B,SMAD2,FBXW7,USP15,DCC,MBD2,PIK3CG,PRKD1,CELF4,ELP2,LY96,UBE4B,MAP3K10,RAPGEF1,AKT2,KCNE3,PDE1C,PDE4D,SNX25,ARNTL,WWOX,TNIP1,TEAD1,SORCS3,MAP4K3,SOCS7,ARHGAP23,KCNA1,PLCB4,GRK2,POSTN,SPART,LPL,ZRANB1,ARHGAP35,CLCF1,GDF11,SCUBE3,RPE65,GPS2,INSIG2,TCF7L2,DTNBP1,TNK1,NLGN2,DOCK8,FSTL4…
1	!	0.00556	8755	281	173	0.616	0.02	GO:0065007	BP	2	biological regulation	1	NRG1,NFKB2,ITGA9,ARHGEF18,PSD,S100A1,SNAPIN,PEX11G,RAPGEF4,CUEDC2,RNF220,BCL2L1,TPX2,WDR48,ESRRB,LRRC15,S100A13,S100A14,PPP1R9A,YTHDF2,PBRM1,SLIT3,GMEB1,PON1,DOCK4,MED18,ULK4,SESN2,PON3,INPP5F,HNF1B,EDC3,ARID4B,SYNE1,SMAD2,UBAC2,FBXW7,TMEM135,USP15,KIF26B,ASNS,DCC,MBD2,PIK3CG,STXBP6,PRKD1,CELF4,ELP2,ATP6V1G1,TRPC1,PLS1,DPP6,LY96,UBE4B,MAP3K10,RAPGEF1,AKT2,KCNE3,RSF1,PTPN3,PDE1C,PDE4D,IRF2,BTBD10,…
1	!	0.00727	2216	281	59	0.21	0.027	GO:0065008	BP	2	regulation of biological quality	2	NRG1,SNAPIN,PEX11G,RAPGEF4,WDR48,YTHDF2,DOCK4,SESN2,HNF1B,SYNE1,SMAD2,FBXW7,PRKD1,CELF4,ATP6V1G1,TRPC1,PLS1,AKT2,KCNE3,PTPN3,PDE4D,ARNTL,SORCS3,XRCC1,AGTPBP1,KCNA1,GRK2,SULT1B1,SPART,USH2A,LPL,RPE65,TCF7L2,DTNBP1,PDILT,PLSCR3,NLGN2,FSTL4,PPP3CA,PRKG1,YWHAG,MYH14,KLHL3,ABL2,RAB22A,SORL1,MMRN1,CDK6,ERBB4,SENP1,COL2A1,FBLN1,ACTR2,PDIA5,ADCY5,NLGN1,RORA,UNC13C,SLC8A3
1	!	0.0197	4498	281	97	0.345	0.022	GO:0007154	BP	2	cell communication	1	NRG1,NFKB2,ITGA9,ARHGEF18,PSD,SNAPIN,RAPGEF4,RNF220,ESRRB,S100A13,S100A14,PPP1R9A,SLIT3,DOCK4,ULK4,SESN2,INPP5F,HNF1B,SMAD2,FBXW7,USP15,ASNS,DCC,MBD2,PIK3CG,PRKD1,CELF4,ELP2,LY96,UBE4B,MAP3K10,RAPGEF1,AKT2,PDE1C,PDE4D,SNX25,ARNTL,WWOX,TNIP1,TEAD1,SORCS3,MAP4K3,SOCS7,ARHGAP23,KCNA1,PLCB4,GRK2,POSTN,SPART,LPL,ZRANB1,ARHGAP35,CLCF1,GDF11,SCUBE3,RPE65,GPS2,INSIG2,TCF7L2,DTNBP1,TNK1,NLGN2,DOCK8,FSTL4,…
1	!	0.0138	8238	281	160	0.569	0.019	GO:0050789	BP	2	regulation of biological process	1	NRG1,NFKB2,ITGA9,ARHGEF18,PSD,S100A1,SNAPIN,RAPGEF4,CUEDC2,RNF220,BCL2L1,TPX2,WDR48,ESRRB,LRRC15,S100A13,S100A14,PPP1R9A,YTHDF2,PBRM1,SLIT3,GMEB1,PON1,DOCK4,MED18,ULK4,SESN2,PON3,INPP5F,HNF1B,EDC3,ARID4B,SMAD2,UBAC2,FBXW7,TMEM135,USP15,KIF26B,ASNS,DCC,MBD2,PIK3CG,STXBP6,PRKD1,CELF4,ELP2,TRPC1,PLS1,DPP6,LY96,UBE4B,MAP3K10,RAPGEF1,AKT2,KCNE3,RSF1,PTPN3,PDE1C,PDE4D,IRF2,BTBD10,SLC25A4,SNX25,ARNTL,ZN…
1	!	0.014	1682	281	46	0.164	0.027	GO:0032879	BP	2	regulation of localization	2	NRG1,RAPGEF4,LRRC15,S100A14,PON1,DOCK4,ULK4,SESN2,INPP5F,UBAC2,FBXW7,PIK3CG,STXBP6,PRKD1,TRPC1,PLS1,DPP6,AKT2,KCNE3,PTPN3,PDE4D,ARNTL,KCNA1,CRACR2A,LPL,HACE1,EDEM2,DPP10,TCF7L2,DTNBP1,NLGN2,DOCK8,PPP3CA,JCAD,FAM20B,CTNNA1,GPR18,CNPY4,GBF1,SORL1,ERBB4,FBLN1,ADCY5,NLGN1,OAZ2,ZNF609
1	!	0.00291	509	281	24	0.085	0.047	GO:0060341	BP	2	regulation of cellular localization	3	NRG1,LRRC15,SESN2,INPP5F,UBAC2,FBXW7,PRKD1,TRPC1,PLS1,AKT2,PDE4D,EDEM2,DPP10,TCF7L2,DTNBP1,NLGN2,FAM20B,CNPY4,GBF1,SORL1,ERBB4,ADCY5,NLGN1,OAZ2
1	!	0.0123	338	281	16	0.057	0.047	GO:1903827	BP	2	regulation of cellular protein localization	4	NRG1,LRRC15,SESN2,UBAC2,FBXW7,PLS1,AKT2,EDEM2,DPP10,TCF7L2,FAM20B,CNPY4,GBF1,SORL1,ERBB4,OAZ2
1	!	0.0153	3718	281	84	0.299	0.023	GO:0048518	BP	2	positive regulation of biological process	2	NRG1,NFKB2,RNF220,TPX2,WDR48,LRRC15,S100A13,S100A14,YTHDF2,GMEB1,PON1,DOCK4,SESN2,INPP5F,HNF1B,ARID4B,SMAD2,FBXW7,KIF26B,ASNS,MBD2,PIK3CG,PRKD1,CELF4,TRPC1,PLS1,LY96,MAP3K10,RAPGEF1,AKT2,RSF1,PDE4D,IRF2,BTBD10,ARNTL,ZNF300,WWOX,TNIP1,TEAD1,MAP4K3,XRCC1,CRACR2A,LPL,ZRANB1,CLCF1,SCUBE3,EDEM2,EIF5A,DPP10,INSIG2,TCF7L2,DTNBP1,NLGN2,DOCK8,PPP3CA,JCAD,STK17B,TMED4,NBAS,FAM20B,ROBO2,ABL2,CTNNA1,FRZB,TNR…
1	!	0.0214	9	281	3	0.011	0.333	GO:0042753	BP	2	positive regulation of circadian rhythm	3	ARNTL,NLGN1,RORA
1	!	0.00931	224	281	13	0.046	0.058	GO:1903829	BP	2	positive regulation of cellular protein localization	3	NRG1,SESN2,FBXW7,PLS1,AKT2,EDEM2,DPP10,TCF7L2,FAM20B,CNPY4,SORL1,ERBB4,OAZ2
1	!	0.0487	1787	281	45	0.16	0.025	GO:0051239	BP	2	regulation of multicellular organismal process	2	NRG1,S100A1,SNAPIN,CUEDC2,YTHDF2,DOCK4,ULK4,INPP5F,HNF1B,SMAD2,PRKD1,CELF4,PLS1,LY96,RAPGEF1,KCNE3,PDE4D,ARNTL,GRK2,SPART,LPL,CLCF1,PROCR,TCF7L2,NLGN2,FSTL4,PPP3CA,PRKG1,YWHAG,JCAD,ROBO2,ABL2,CTNNA1,FRZB,GPR18,TSPAN12,SORL1,CDK6,ERBB4,SENP1,KDM3A,NLGN1,ZNF609,RORA,SLC8A3
1	!	0.00616	2465	281	65	0.231	0.026	GO:0048583	BP	2	regulation of response to stimulus	2	NRG1,ARHGEF18,PSD,CUEDC2,RNF220,S100A13,S100A14,SLIT3,ULK4,SESN2,INPP5F,HNF1B,SMAD2,UBAC2,FBXW7,MBD2,PIK3CG,CELF4,ELP2,LY96,MAP3K10,RAPGEF1,AKT2,PDE4D,SNX25,ARNTL,WWOX,TNIP1,MAP4K3,XRCC1,GRK2,POSTN,SPART,ZRANB1,CLCF1,GDF11,SCUBE3,GPS2,EDEM2,TCF7L2,DTNBP1,TNK1,NLGN2,FSTL4,PPP3CA,PRKG1,AIDA,KCTD16,JCAD,TMED4,ROBO2,CTNNA1,FRZB,GPR18,GBF1,SORL1,TTI1,CDK6,ERBB4,COL2A1,FBLN1,BABAM2,ADCY5,NLGN1,RORA
1	!	0.00727	3235	281	79	0.281	0.024	GO:0048519	BP	2	negative regulation of biological process	2	NRG1,SNAPIN,CUEDC2,LRRC15,YTHDF2,PBRM1,SLIT3,DOCK4,SESN2,PON3,INPP5F,HNF1B,EDC3,SMAD2,UBAC2,FBXW7,ASNS,MBD2,PIK3CG,PRKD1,CELF4,TRPC1,MAP3K10,RAPGEF1,AKT2,KCNE3,RSF1,PTPN3,PDE4D,BTBD10,SLC25A4,SNX25,ARNTL,WWOX,TNIP1,SORCS3,XRCC1,GRK2,SPART,USH2A,ARHGAP35,CLCF1,GDF11,GPS2,PROCR,INSIG2,TCF7L2,DTNBP1,TNK1,MALSU1,DOCK8,FSTL4,PPP3CA,PRKG1,AIDA,HDGFL3,NRBP2,NBAS,ROBO2,CTNNA1,FRZB,GPR18,TNRC6B,TAF6,SORL1…
1	!	0.02	961	281	30	0.107	0.031	GO:0048585	BP	2	negative regulation of response to stimulus	3	CUEDC2,SLIT3,SESN2,INPP5F,UBAC2,CELF4,RAPGEF1,SNX25,ARNTL,WWOX,TNIP1,XRCC1,GRK2,SPART,GPS2,TCF7L2,TNK1,FSTL4,PPP3CA,PRKG1,AIDA,ROBO2,CTNNA1,FRZB,GPR18,SORL1,CDK6,COL2A1,FBLN1,RORA
1	!	0.00727	2163	281	58	0.206	0.027	GO:0023051	BP	2	regulation of signaling	2	NRG1,ARHGEF18,PSD,RNF220,S100A13,SLIT3,ULK4,SESN2,INPP5F,HNF1B,SMAD2,FBXW7,MBD2,PIK3CG,CELF4,ELP2,LY96,MAP3K10,RAPGEF1,PDE4D,SNX25,ARNTL,WWOX,TNIP1,SORCS3,MAP4K3,GRK2,POSTN,SPART,ZRANB1,CLCF1,GDF11,SCUBE3,GPS2,TCF7L2,DTNBP1,TNK1,NLGN2,FSTL4,PPP3CA,YWHAG,AIDA,KCTD16,JCAD,TMED4,CTNNA1,FRZB,GBF1,SORL1,TTI1,ERBB4,COL2A1,FBLN1,ADCY5,NLGN1,RORA,UNC13C,SLC8A3
1	!	0.0112	5116	281	110	0.391	0.022	GO:0051716	BP	2	cellular response to stimulus	1	NRG1,NFKB2,ITGA9,ARHGEF18,PSD,RAPGEF4,RNF220,WDR48,ESRRB,S100A13,S100A14,PPP1R9A,SLIT3,DOCK4,ULK4,SESN2,INPP5F,HNF1B,TDP1,SMAD2,UBAC2,FBXW7,USP15,ASNS,DCC,MBD2,PIK3CG,PRKD1,CELF4,ELP2,ATP6V1G1,LY96,UBE4B,MAP3K10,RAPGEF1,AKT2,ERCC8,PDE1C,PDE4D,SNX25,ARNTL,WWOX,GPX3,TNIP1,TEAD1,MAP4K3,XRCC1,SOCS7,ARHGAP23,KCNA1,PLCB4,GRK2,SULT1B1,POSTN,SPART,LPL,ZRANB1,ARHGAP35,CLCF1,GDF11,SCUBE3,RPE65,GPS2,EDEM2,I…
1	!	0.0253	1658	281	44	0.157	0.027	GO:0070887	BP	2	cellular response to chemical stimulus	2	ITGA9,ESRRB,S100A14,SLIT3,DOCK4,SESN2,SMAD2,FBXW7,USP15,PIK3CG,ATP6V1G1,LY96,RAPGEF1,AKT2,PDE4D,SNX25,ARNTL,WWOX,GPX3,SOCS7,KCNA1,SULT1B1,POSTN,SPART,RPE65,PLSCR3,DOCK8,PPP3CA,JCAD,ROBO2,ABL2,CTNNA1,GPR18,GBF1,MCM7,CDK6,NR2E3,ERBB4,COL2A1,ADCY5,KDM3A,FABP1,RORA,SLC8A3
1	!	0.0498	676	281	22	0.078	0.033	GO:0051241	BP	2	negative regulation of multicellular organismal process	1	NRG1,SNAPIN,CUEDC2,DOCK4,INPP5F,HNF1B,CELF4,KCNE3,PDE4D,GRK2,SPART,PROCR,FSTL4,PPP3CA,PRKG1,CTNNA1,FRZB,GPR18,SORL1,CDK6,ERBB4,NLGN1
1	!	0.02	164	281	10	0.036	0.061	GO:0051961	BP	2	negative regulation of nervous system development	2	NRG1,SNAPIN,INPP5F,SPART,FSTL4,PPP3CA,CTNNA1,SORL1,ERBB4,NLGN1
1	!	0.0197	20	281	4	0.014	0.2	GO:1903523	BP	2	negative regulation of blood circulation	1	DOCK4,KCNE3,PDE4D,GRK2
1	!	0.041	7784	281	149	0.53	0.019	GO:0050794	BP	2	regulation of cellular process	1	NRG1,NFKB2,ITGA9,ARHGEF18,PSD,SNAPIN,RAPGEF4,RNF220,BCL2L1,TPX2,WDR48,ESRRB,LRRC15,S100A13,S100A14,PPP1R9A,YTHDF2,PBRM1,SLIT3,GMEB1,DOCK4,MED18,ULK4,SESN2,PON3,INPP5F,HNF1B,ARID4B,SMAD2,UBAC2,FBXW7,TMEM135,USP15,ASNS,DCC,MBD2,PIK3CG,STXBP6,PRKD1,CELF4,ELP2,TRPC1,PLS1,DPP6,LY96,UBE4B,MAP3K10,RAPGEF1,AKT2,KCNE3,RSF1,PTPN3,PDE1C,PDE4D,IRF2,BTBD10,SLC25A4,SNX25,ARNTL,ZNF300,WWOX,TNIP1,TEAD1,SORCS3,MA…
1	!	0.00727	2145	281	58	0.206	0.027	GO:0010646	BP	2	regulation of cell communication	2	NRG1,ARHGEF18,PSD,RNF220,S100A13,SLIT3,ULK4,SESN2,INPP5F,HNF1B,SMAD2,FBXW7,MBD2,PIK3CG,CELF4,ELP2,LY96,MAP3K10,RAPGEF1,PDE4D,SNX25,ARNTL,WWOX,TNIP1,SORCS3,MAP4K3,GRK2,POSTN,SPART,ZRANB1,CLCF1,GDF11,SCUBE3,GPS2,TCF7L2,DTNBP1,TNK1,NLGN2,FSTL4,PPP3CA,YWHAG,AIDA,KCTD16,JCAD,TMED4,CTNNA1,FRZB,GBF1,SORL1,TTI1,ERBB4,COL2A1,FBLN1,ADCY5,NLGN1,RORA,UNC13C,SLC8A3
1	!	0.0481	159	281	9	0.032	0.057	GO:0099177	BP	2	regulation of trans-synaptic signaling	3	CELF4,SORCS3,DTNBP1,NLGN2,PPP3CA,YWHAG,NLGN1,UNC13C,SLC8A3
1	!	0.0481	159	281	9	0.032	0.057	GO:0050804	BP	2	modulation of chemical synaptic transmission	4	CELF4,SORCS3,DTNBP1,NLGN2,PPP3CA,YWHAG,NLGN1,UNC13C,SLC8A3
1	!	0.0268	3311	281	75	0.267	0.023	GO:0048522	BP	2	positive regulation of cellular process	2	NRG1,NFKB2,RNF220,TPX2,WDR48,LRRC15,S100A13,S100A14,YTHDF2,GMEB1,DOCK4,SESN2,INPP5F,HNF1B,ARID4B,SMAD2,FBXW7,ASNS,MBD2,PIK3CG,PRKD1,CELF4,TRPC1,LY96,MAP3K10,RAPGEF1,AKT2,RSF1,IRF2,BTBD10,ARNTL,ZNF300,WWOX,TNIP1,TEAD1,MAP4K3,XRCC1,LPL,ZRANB1,CLCF1,SCUBE3,EDEM2,EIF5A,INSIG2,TCF7L2,DTNBP1,NLGN2,DOCK8,PPP3CA,JCAD,STK17B,TMED4,FAM20B,ROBO2,ABL2,CTNNA1,FRZB,TNRC6B,ING3,SORL1,GSAP,RPRD1B,CDK6,NR2E3,ERBB…
1	!	0.00919	2947	281	72	0.256	0.024	GO:0048523	BP	2	negative regulation of cellular process	2	NRG1,SNAPIN,YTHDF2,PBRM1,SLIT3,SESN2,PON3,INPP5F,HNF1B,SMAD2,UBAC2,FBXW7,ASNS,MBD2,PIK3CG,PRKD1,CELF4,TRPC1,MAP3K10,RAPGEF1,AKT2,KCNE3,RSF1,PTPN3,PDE4D,BTBD10,SLC25A4,SNX25,ARNTL,WWOX,TNIP1,SORCS3,XRCC1,GRK2,SPART,USH2A,ARHGAP35,CLCF1,GDF11,GPS2,INSIG2,TCF7L2,DTNBP1,TNK1,MALSU1,DOCK8,FSTL4,PPP3CA,PRKG1,AIDA,HDGFL3,NRBP2,NBAS,CTNNA1,FRZB,GPR18,TNRC6B,TAF6,SORL1,CCNF,CDK6,NR2E3,ERBB4,SENP1,COL2A1,F…
1	!	0.0407	4222	281	90	0.32	0.021	GO:0007165	BP	2	signal transduction	2	NRG1,NFKB2,ITGA9,ARHGEF18,PSD,RAPGEF4,RNF220,ESRRB,S100A13,S100A14,PPP1R9A,SLIT3,DOCK4,ULK4,SESN2,INPP5F,HNF1B,SMAD2,FBXW7,USP15,DCC,MBD2,PIK3CG,PRKD1,CELF4,ELP2,LY96,UBE4B,MAP3K10,RAPGEF1,AKT2,PDE1C,PDE4D,SNX25,ARNTL,WWOX,TNIP1,TEAD1,MAP4K3,SOCS7,ARHGAP23,PLCB4,GRK2,POSTN,SPART,LPL,ZRANB1,ARHGAP35,CLCF1,GDF11,SCUBE3,RPE65,GPS2,INSIG2,TCF7L2,DTNBP1,TNK1,NLGN2,DOCK8,FSTL4,PPP3CA,AIDA,DTX2,KCTD16,A…
1	!	0.0277	1568	281	42	0.149	0.027	GO:0007166	BP	2	cell surface receptor signaling pathway	3	ITGA9,RNF220,SLIT3,HNF1B,SMAD2,FBXW7,USP15,DCC,MBD2,CELF4,LY96,MAP3K10,RAPGEF1,AKT2,PDE4D,SNX25,ARNTL,WWOX,SOCS7,POSTN,SPART,ZRANB1,CLCF1,GDF11,SCUBE3,RPE65,TCF7L2,NLGN2,FSTL4,PPP3CA,DTX2,JCAD,ROBO2,CTNNA1,FRZB,TSPAN12,ERBB4,COL2A1,ADCY5,TCF7L1,NLGN1,RORA
1	!	0.0498	340	281	14	0.05	0.041	GO:1905114	BP	2	cell surface receptor signaling pathway involved in cell-cell signaling	4	RNF220,HNF1B,MBD2,CELF4,RAPGEF1,ARNTL,WWOX,ZRANB1,TCF7L2,NLGN2,PPP3CA,FRZB,TCF7L1,NLGN1
1	!	0.00727	1658	281	48	0.171	0.029	GO:0035556	BP	2	intracellular signal transduction	3	NRG1,NFKB2,ARHGEF18,PSD,RAPGEF4,S100A13,PPP1R9A,DOCK4,ULK4,SESN2,INPP5F,SMAD2,FBXW7,PIK3CG,PRKD1,ELP2,MAP3K10,RAPGEF1,PDE4D,ARNTL,WWOX,TNIP1,TEAD1,MAP4K3,SOCS7,PLCB4,CLCF1,GPS2,TCF7L2,DTNBP1,TNK1,DOCK8,PPP3CA,AIDA,ADCY2,JCAD,STK17B,TMED4,GBF1,SORL1,MAP2K5,TTI1,MYO9A,ERBB4,FBLN1,ADCY5,RORA,UNC13C
1	!	0.0138	1978	281	52	0.185	0.026	GO:0009966	BP	2	regulation of signal transduction	3	NRG1,ARHGEF18,PSD,RNF220,S100A13,SLIT3,ULK4,SESN2,INPP5F,HNF1B,SMAD2,FBXW7,MBD2,PIK3CG,CELF4,ELP2,LY96,MAP3K10,RAPGEF1,PDE4D,SNX25,ARNTL,WWOX,TNIP1,MAP4K3,GRK2,POSTN,SPART,ZRANB1,CLCF1,GDF11,SCUBE3,GPS2,TCF7L2,DTNBP1,TNK1,NLGN2,FSTL4,AIDA,KCTD16,JCAD,TMED4,CTNNA1,FRZB,GBF1,SORL1,TTI1,ERBB4,COL2A1,FBLN1,NLGN1,RORA
1	!	0.0091	1051	281	34	0.121	0.032	GO:0045595	BP	2	regulation of cell differentiation	1	NRG1,SNAPIN,YTHDF2,ULK4,INPP5F,HNF1B,SMAD2,PRKD1,RAPGEF1,ARNTL,SPART,USH2A,LPL,CLCF1,GDF11,GPS2,TCF7L2,FSTL4,PPP3CA,YWHAG,ROBO2,ABL2,CTNNA1,FRZB,SORL1,CDK6,ERBB4,SENP1,FBLN1,KDM3A,NLGN1,ZNF609,SMYD1,RORA
1	!	0.0112	519	281	21	0.075	0.04	GO:0060284	BP	2	regulation of cell development	2	NRG1,SNAPIN,YTHDF2,ULK4,INPP5F,RAPGEF1,ARNTL,SPART,CLCF1,FSTL4,PPP3CA,YWHAG,ROBO2,ABL2,CTNNA1,FRZB,SORL1,ERBB4,FBLN1,NLGN1,ZNF609
1	!	0.0131	416	281	18	0.064	0.043	GO:0045596	BP	2	negative regulation of cell differentiation	2	NRG1,SNAPIN,INPP5F,ARNTL,SPART,USH2A,GDF11,GPS2,FSTL4,PPP3CA,CTNNA1,FRZB,SORL1,CDK6,ERBB4,FBLN1,NLGN1,RORA
1	!	0.00727	178	281	12	0.043	0.067	GO:0010721	BP	2	negative regulation of cell development	3	NRG1,SNAPIN,INPP5F,SPART,FSTL4,PPP3CA,CTNNA1,FRZB,SORL1,ERBB4,FBLN1,NLGN1
1	!	0.0168	437	281	18	0.064	0.041	GO:0050767	BP	2	regulation of neurogenesis	1	NRG1,SNAPIN,ULK4,INPP5F,RAPGEF1,ARNTL,SPART,CLCF1,FSTL4,PPP3CA,YWHAG,ROBO2,ABL2,CTNNA1,SORL1,ERBB4,NLGN1,ZNF609
1	!	0.014	151	281	10	0.036	0.066	GO:0050768	BP	2	negative regulation of neurogenesis	2	NRG1,SNAPIN,INPP5F,SPART,FSTL4,PPP3CA,CTNNA1,SORL1,ERBB4,NLGN1
1	!	0.0364	25	281	4	0.014	0.16	GO:2001222	BP	2	regulation of neuron migration	1	NRG1,ULK4,ERBB4,ZNF609
1	!	0.0415	3	281	2	0.007	0.667	GO:0007468	BP	3	regulation of rhodopsin gene expression	1	RPE65,NR2E3
1	!	0.0456	97	281	7	0.025	0.072	GO:0030073	BP	9	insulin secretion	1	RAPGEF4,HNF1B,SMAD2,ARNTL,TCF7L2,NLGN2,ADCY5
1	!	0.02	1197	281	35	0.125	0.029	GO:0006928	BP	13	movement of cell or subcellular component	1	NRG1,ITGA9,SNAPIN,LRRC15,S100A14,SLIT3,DOCK4,ULK4,INPP5F,KIF26B,DCC,AKT2,KCNE3,PDE4D,SOCS7,ZRANB1,HACE1,DTNBP1,PDILT,DOCK8,SPEM1,MYH14,JCAD,OGDH,ROBO2,CTNNA1,GPR18,GBF1,SORL1,ALCAM,ERBB4,FBLN1,ACTR2,FRMD6,ZNF609
1	!	0.02	163	281	10	0.036	0.061	GO:1904062	BP	18	regulation of cation transmembrane transport	1	PIK3CG,PRKD1,TRPC1,DPP6,KCNE3,PTPN3,PDE4D,CRACR2A,NLGN2,NLGN1
1	!	0.00931	628	281	24	0.085	0.038	GO:0097458	CC	1	neuron part	1	NRG1,PSD,SNAPIN,TPX2,PPP1R9A,DOCK4,INPP5F,DCC,KCNE3,SORCS3,KCNA1,PLCB4,USH2A,DTNBP1,SLC6A1,MYH14,KCTD16,ROBO2,ALCAM,ATXN10,AGFG1,NLGN1,UNC13C,GPHN
1	!	0.0155	251	281	13	0.046	0.052	GO:0036477	CC	1	somatodendritic compartment	2	NRG1,PSD,TPX2,PPP1R9A,INPP5F,KCNE3,KCNA1,PLCB4,DTNBP1,ALCAM,ATXN10,AGFG1,GPHN
1	!	0.0081	458	281	20	0.071	0.044	GO:0043005	CC	1	neuron projection	2	NRG1,PSD,SNAPIN,TPX2,PPP1R9A,DOCK4,INPP5F,DCC,KCNE3,KCNA1,PLCB4,USH2A,DTNBP1,SLC6A1,MYH14,ROBO2,ALCAM,ATXN10,UNC13C,GPHN
1	!	0.0132	208	281	12	0.043	0.058	GO:0030424	CC	1	axon	3	NRG1,SNAPIN,TPX2,INPP5F,DCC,KCNA1,DTNBP1,SLC6A1,MYH14,ROBO2,ALCAM,UNC13C
1	!	0.0391	121	281	8	0.028	0.066	GO:0033267	CC	1	axon part	4	NRG1,SNAPIN,TPX2,KCNA1,DTNBP1,MYH14,ROBO2,UNC13C
1	!	0.02	164	281	10	0.036	0.061	GO:0097447	CC	1	dendritic tree	3	NRG1,PSD,PPP1R9A,INPP5F,KCNE3,KCNA1,PLCB4,DTNBP1,ATXN10,GPHN
1	!	0.0131	69	281	7	0.025	0.101	GO:0031256	CC	1	leading edge membrane	1	NRG1,PSD,AKT2,USH2A,DOCK8,JCAD,ROBO2
1	!	0.049	13	281	3	0.011	0.231	GO:0032589	CC	1	neuron projection membrane	2	NRG1,USH2A,ROBO2
1	!	0.02	164	281	10	0.036	0.061	GO:0030425	CC	1	dendrite	1	NRG1,PSD,PPP1R9A,INPP5F,KCNE3,KCNA1,PLCB4,DTNBP1,ATXN10,GPHN
1	!	0.0372	9361	281	174	0.619	0.019	GO:0043226	CC	14	organelle	1	NRG1,NFKB2,PSD,S100A16,SNAPIN,PEX11G,CUEDC2,TUBGCP2,TPX2,PAPOLG,WDR48,ESRRB,LRRC15,S100A13,S100A14,PPP1R9A,YTHDF2,PBRM1,GMEB1,PON1,DOCK4,MED18,SESN2,PON3,INPP5F,HNF1B,TDP1,EDC3,ARID4B,SYNE1,SMAD2,UBAC2,PHYHIPL,TMEM135,USP15,CPQ,MBD2,PTDSS1,PRKD1,CELF4,ELP2,HSPB3,SEC11C,COPG2,ATP6V1G1,PLS1,CAMKMT,DPP6,UBE4B,RAPGEF1,AKT2,KCNE3,RSF1,PTPN3,ERCC8,PDE1C,PDE4D,IRF2,BTBD10,SLC25A4,BPGM,SNX25,ARNTL,ZNF300…
1	!	0.0148	8323	281	161	0.573	0.019	GO:0043227	CC	14	membrane-bounded organelle	2	NRG1,NFKB2,PSD,S100A16,SNAPIN,PEX11G,CUEDC2,TUBGCP2,TPX2,PAPOLG,WDR48,ESRRB,LRRC15,S100A13,S100A14,YTHDF2,PBRM1,GMEB1,PON1,DOCK4,MED18,SESN2,PON3,INPP5F,HNF1B,TDP1,ARID4B,SYNE1,SMAD2,UBAC2,PHYHIPL,TMEM135,USP15,CPQ,MBD2,PTDSS1,PRKD1,CELF4,ELP2,HSPB3,SEC11C,COPG2,ATP6V1G1,PLS1,CAMKMT,DPP6,UBE4B,RAPGEF1,AKT2,KCNE3,RSF1,ERCC8,PDE4D,IRF2,BTBD10,SLC25A4,BPGM,SNX25,ARNTL,ZNF300,WWOX,GPX3,TNIP1,NMT2,TEA…
1	!	0.0131	378	281	17	0.06	0.045	GO:0045202	CC	8	synapse	1	NRG1,PSD,SNAPIN,PPP1R9A,SYNE1,SORCS3,KCNA1,PLCB4,SPART,DTNBP1,NLGN2,PPP3CA,KCTD16,NLGN1,UNC13C,GPHN,SLC8A3
1	!	0.043	293	281	13	0.046	0.044	GO:0044456	CC	8	synapse part	2	PSD,SNAPIN,PPP1R9A,SYNE1,SORCS3,KCNA1,PLCB4,DTNBP1,PPP3CA,KCTD16,NLGN1,UNC13C,GPHN
1	!	0.0498	950	281	28	0.1	0.029	GO:0042995	CC	15	cell projection	1	NRG1,PSD,SNAPIN,TPX2,PPP1R9A,DOCK4,INPP5F,DCC,AKT2,KCNE3,PDE1C,WWOX,KCNA1,PLCB4,USH2A,DTNBP1,SLC6A1,MYH14,JCAD,ROBO2,CTNNA1,CDK6,ALCAM,ATXN10,ADCY5,AGFG1,UNC13C,GPHN
1	!	0.0487	10154	281	185	0.658	0.018	GO:0005622	CC	10	intracellular	1	NRG1,NFKB2,PSD,S100A16,SNAPIN,PEX11G,RAPGEF4,CUEDC2,RNF220,TUBGCP2,TPX2,PAPOLG,WDR48,ESRRB,S100A13,S100A14,PPP1R9A,YTHDF2,PBRM1,GMEB1,DOCK4,MED18,SESN2,INPP5F,HNF1B,TDP1,EDC3,ARID4B,SYNE1,SMAD2,UBAC2,PHYHIPL,FBXW7,TMEM135,USP15,ASNS,CPQ,MBD2,PIK3CG,PTDSS1,PRKD1,CELF4,ELP2,HSPB3,SEC11C,COPG2,BPIFB3,ATP6V1G1,PLS1,CAMKMT,UBE4B,MAP3K10,RAPGEF1,AKT2,KCNE3,RSF1,PTPN3,ERCC8,PDE4D,IRF2,BTBD10,SLC25A4,SNX…
1	!	0.0138	9532	281	180	0.641	0.019	GO:0044424	CC	10	intracellular part	2	NRG1,NFKB2,PSD,S100A16,SNAPIN,PEX11G,RAPGEF4,CUEDC2,RNF220,TUBGCP2,TPX2,PAPOLG,WDR48,ESRRB,S100A13,S100A14,PPP1R9A,YTHDF2,PBRM1,GMEB1,DOCK4,MED18,SESN2,INPP5F,HNF1B,TDP1,EDC3,ARID4B,SYNE1,SMAD2,UBAC2,PHYHIPL,FBXW7,TMEM135,USP15,ASNS,CPQ,MBD2,PIK3CG,PTDSS1,PRKD1,CELF4,ELP2,HSPB3,SEC11C,COPG2,BPIFB3,ATP6V1G1,PLS1,CAMKMT,UBE4B,MAP3K10,RAPGEF1,AKT2,KCNE3,RSF1,PTPN3,ERCC8,PDE4D,IRF2,BTBD10,SLC25A4,SNX…
1	!	0.00727	6702	281	139	0.495	0.021	GO:0005737	CC	10	cytoplasm	3	NRG1,NFKB2,PSD,S100A16,SNAPIN,PEX11G,RAPGEF4,CUEDC2,RNF220,TUBGCP2,PAPOLG,S100A13,S100A14,PPP1R9A,YTHDF2,DOCK4,SESN2,INPP5F,TDP1,EDC3,SYNE1,SMAD2,UBAC2,PHYHIPL,FBXW7,TMEM135,USP15,ASNS,CPQ,MBD2,PIK3CG,PTDSS1,PRKD1,CELF4,ELP2,HSPB3,SEC11C,COPG2,BPIFB3,ATP6V1G1,PLS1,CAMKMT,UBE4B,MAP3K10,RAPGEF1,AKT2,KCNE3,PTPN3,PDE4D,IRF2,BTBD10,SLC25A4,SNX25,ARNTL,WWOX,TNIP1,NMT2,GPR107,AGTPBP1,SOCS7,PLCB4,GRK2,PO…
1	!	0.0117	9738	281	184	0.655	0.019	GO:0005488	MF	17	binding	1	PURG,NRG1,MOCS1,NFKB2,ARHGEF18,PSD,S100A16,MLLT10,S100A1,SNAPIN,ILF2,RAPGEF4,ZNF358,TUBGCP2,TPX2,PAPOLG,ESRRB,LRRC15,S100A13,S100A14,YTHDF2,PBRM1,SLIT3,GMEB1,PON1,DOCK4,ULK4,DDX52,SESN2,PON3,INPP5F,HNF1B,TDP1,EDC3,ARID4B,SYNE1,SMAD2,FBXW7,SYNJ2,USP15,KIF26B,ASNS,CTNNA3,CPQ,MBD2,PIK3CG,STXBP6,PRKD1,CELF4,MOCOS,ELP2,BPIFB6,BPIFB3,ATP6V1G1,TRPC1,PLS1,JAKMIP1,CAMKMT,UBE4B,MAP3K10,RAPGEF1,AKT2,RSF1,PT…
1	!	0.0148	4676	281	101	0.359	0.022	GO:0005515	MF	17	protein binding	2	NRG1,ARHGEF18,PSD,S100A16,SNAPIN,RAPGEF4,TUBGCP2,TPX2,LRRC15,S100A13,S100A14,SLIT3,PON1,DOCK4,PON3,INPP5F,HNF1B,EDC3,SYNE1,SMAD2,FBXW7,USP15,KIF26B,CTNNA3,CPQ,MBD2,PIK3CG,STXBP6,ELP2,ATP6V1G1,PLS1,JAKMIP1,CAMKMT,UBE4B,MAP3K10,RAPGEF1,RSF1,PTPN3,PDE4D,SNX25,ARNTL,WWOX,TNIP1,GPR107,FNBP1,XRCC1,AGTPBP1,KCNA1,GRK2,SPART,PRMT8,USH2A,LPL,ZRANB1,CLCF1,GDF11,HACE1,GPS2,DPP10,TCF7L2,PLSCR3,NLGN2,DOCK8,FST…
1	!	0.0464	1325	281	36	0.128	0.027	GO:0030554	MF	16	adenyl nucleotide binding	1	ILF2,RAPGEF4,ULK4,DDX52,KIF26B,ASNS,PRKD1,UBE4B,MAP3K10,AKT2,PDE4D,MAP4K3,CDKL4,GRK2,UBE2U,DCLK1,MSH4,TNK1,PRKG1,SCYL2,MYH14,STK17B,DDX56,MARS2,NRBP2,TOR3A,ABL2,SLC12A2,MCM7,PEX1,MAP2K5,CDK6,MYO9A,ERBB4,ACTR2,ATP13A3
1	!	0.0456	1321	281	36	0.128	0.027	GO:0032559	MF	16	adenyl ribonucleotide binding	1	ILF2,RAPGEF4,ULK4,DDX52,KIF26B,ASNS,PRKD1,UBE4B,MAP3K10,AKT2,PDE4D,MAP4K3,CDKL4,GRK2,UBE2U,DCLK1,MSH4,TNK1,PRKG1,SCYL2,MYH14,STK17B,DDX56,MARS2,NRBP2,TOR3A,ABL2,SLC12A2,MCM7,PEX1,MAP2K5,CDK6,MYO9A,ERBB4,ACTR2,ATP13A3
#INFO:
#INFO:	--- Gene names and descriptions
#INFO:
#INFO:	QUERY:	5S_rRNA	5S_RRNA	5S ribosomal RNA [Source:RFAM;Acc:RF00001]
#INFO:	QUERY:	ABL2	ABL2	ABL proto-oncogene 2, non-receptor tyrosine kinase [Source:HGNC Symbol;Acc:HGNC:77]
#INFO:	QUERY:	ACAP1	ACAP1	ArfGAP with coiled-coil, ankyrin repeat and PH domains 1 [Source:HGNC Symbol;Acc:HGNC:16467]
#INFO:	QUERY:	ACSM1	ACSM1	acyl-CoA synthetase medium chain family member 1 [Source:HGNC Symbol;Acc:HGNC:18049]
#INFO:	QUERY:	ACSM5	ACSM5	acyl-CoA synthetase medium chain family member 5 [Source:HGNC Symbol;Acc:HGNC:26060]
#INFO:	QUERY:	ACTR2	ACTR2	ARP2 actin related protein 2 homolog [Source:HGNC Symbol;Acc:HGNC:169]
#INFO:	QUERY:	ACTR6	ACTR6	ARP6 actin related protein 6 homolog [Source:HGNC Symbol;Acc:HGNC:24025]
#INFO:	QUERY:	ADCY2	ADCY2	adenylate cyclase 2 [Source:HGNC Symbol;Acc:HGNC:233]
#INFO:	QUERY:	ADCY5	ADCY5	adenylate cyclase 5 [Source:HGNC Symbol;Acc:HGNC:236]
#INFO:	QUERY:	AGFG1	AGFG1	ArfGAP with FG repeats 1 [Source:HGNC Symbol;Acc:HGNC:5175]
#INFO:	QUERY:	AGTPBP1	AGTPBP1	ATP/GTP binding protein 1 [Source:HGNC Symbol;Acc:HGNC:17258]
#INFO:	QUERY:	AIDA	AIDA	axin interactor, dorsalization associated [Source:HGNC Symbol;Acc:HGNC:25761]
#INFO:	QUERY:	AKT2	AKT2	AKT serine/threonine kinase 2 [Source:HGNC Symbol;Acc:HGNC:392]
#INFO:	QUERY:	ALCAM	ALCAM	activated leukocyte cell adhesion molecule [Source:HGNC Symbol;Acc:HGNC:400]
#INFO:	QUERY:	ALKAL1	N/A	N/A
#INFO:	QUERY:	ANKRD13D	ANKRD13D	ankyrin repeat domain 13D [Source:HGNC Symbol;Acc:HGNC:27880]
#INFO:	QUERY:	ANKRD9	N/A	N/A
#INFO:	QUERY:	AOPEP	N/A	N/A
#INFO:	QUERY:	AOX1	AOX1	aldehyde oxidase 1 [Source:HGNC Symbol;Acc:HGNC:553]
#INFO:	QUERY:	AP4M1	AP4M1	adaptor related protein complex 4 mu 1 subunit [Source:HGNC Symbol;Acc:HGNC:574]
#INFO:	QUERY:	ARFGAP3	ARFGAP3	ADP ribosylation factor GTPase activating protein 3 [Source:HGNC Symbol;Acc:HGNC:661]
#INFO:	QUERY:	ARHGAP23	ARHGAP23	Rho GTPase activating protein 23 [Source:HGNC Symbol;Acc:HGNC:29293]
#INFO:	QUERY:	ARHGAP35	ARHGAP35	Rho GTPase activating protein 35 [Source:HGNC Symbol;Acc:HGNC:4591]
#INFO:	QUERY:	ARHGEF18	N/A	N/A
#INFO:	QUERY:	ARID4B	ARID4B	AT-rich interaction domain 4B [Source:HGNC Symbol;Acc:HGNC:15550]
#INFO:	QUERY:	arntl	ARNTL	aryl hydrocarbon receptor nuclear translocator-like protein 1 [Source:RefSeq peptide;Acc:NP_001123206]
#INFO:	QUERY:	ARPP21	ARPP21	cAMP regulated phosphoprotein 21 [Source:HGNC Symbol;Acc:HGNC:16968]
#INFO:	QUERY:	ASIC2	N/A	N/A
#INFO:	QUERY:	ASNS	ASNS	asparagine synthetase (glutamine-hydrolyzing) [Source:HGNC Symbol;Acc:HGNC:753]
#INFO:	QUERY:	ASPHD2	ASPHD2	aspartate beta-hydroxylase domain containing 2 [Source:HGNC Symbol;Acc:HGNC:30437]
#INFO:	QUERY:	ATP13A3	ATP13A3	ATPase 13A3 [Source:HGNC Symbol;Acc:HGNC:24113]
#INFO:	QUERY:	ATP5IF1	N/A	N/A
#INFO:	QUERY:	ATP6V1G1	ATP6V1G1	ATPase H+ transporting V1 subunit G1 [Source:HGNC Symbol;Acc:HGNC:864]
#INFO:	QUERY:	ATRNL1	ATRNL1	attractin like 1 [Source:HGNC Symbol;Acc:HGNC:29063]
#INFO:	QUERY:	ATXN10	ATXN10	ataxin 10 [Source:HGNC Symbol;Acc:HGNC:10549]
#INFO:	QUERY:	B3GALT1	B3GALT1	beta-1,3-galactosyltransferase 1 [Source:HGNC Symbol;Acc:HGNC:916]
#INFO:	QUERY:	BABAM2	BABAM2	BRISC and BRCA1 A complex member 2 [Source:HGNC Symbol;Acc:HGNC:1106]
#INFO:	QUERY:	BCL2L1	N/A	N/A
#INFO:	QUERY:	BICRAL	BICRAL	BRD4 interacting chromatin remodeling complex associated protein like [Source:HGNC Symbol;Acc:HGNC:21111]
#INFO:	QUERY:	BNC1	BNC1	basonuclin 1 [Source:HGNC Symbol;Acc:HGNC:1081]
#INFO:	QUERY:	BPGM	BPGM	bisphosphoglycerate mutase [Source:HGNC Symbol;Acc:HGNC:1093]
#INFO:	QUERY:	BPIFB3	BPIFB3	BPI fold containing family B member 3 [Source:HGNC Symbol;Acc:HGNC:16178]
#INFO:	QUERY:	BPIFB6	BPIFB6	BPI fold containing family B member 6 [Source:HGNC Symbol;Acc:HGNC:16504]
#INFO:	QUERY:	BROX	BROX	BRO1 domain and CAAX motif containing [Source:HGNC Symbol;Acc:HGNC:26512]
#INFO:	QUERY:	BTBD10	BTBD10	BTB domain containing 10 [Source:HGNC Symbol;Acc:HGNC:21445]
#INFO:	QUERY:	C12orf66	C12ORF66	chromosome 12 open reading frame 66 [Source:HGNC Symbol;Acc:HGNC:26517]
#INFO:	QUERY:	C4orf45	C4ORF45	chromosome 4 open reading frame 45 [Source:HGNC Symbol;Acc:HGNC:26342]
#INFO:	QUERY:	CAMKMT	CAMKMT	calmodulin-lysine N-methyltransferase [Source:HGNC Symbol;Acc:HGNC:26276]
#INFO:	QUERY:	CASKIN2	CASKIN2	CASK interacting protein 2 [Source:HGNC Symbol;Acc:HGNC:18200]
#INFO:	QUERY:	CBLN4	CBLN4	cerebellin 4 precursor [Source:HGNC Symbol;Acc:HGNC:16231]
#INFO:	QUERY:	CCDC146	CCDC146	coiled-coil domain containing 146 [Source:HGNC Symbol;Acc:HGNC:29296]
#INFO:	QUERY:	CCDC177	CCDC177	coiled-coil domain containing 177 [Source:HGNC Symbol;Acc:HGNC:23243]
#INFO:	QUERY:	CCDC178	CCDC178	coiled-coil domain containing 178 [Source:HGNC Symbol;Acc:HGNC:29588]
#INFO:	QUERY:	CCDC32	CCDC32	coiled-coil domain containing 32 [Source:HGNC Symbol;Acc:HGNC:28295]
#INFO:	QUERY:	CCNF	CCNF	cyclin F [Source:HGNC Symbol;Acc:HGNC:1591]
#INFO:	QUERY:	CCSER1	CCSER1	coiled-coil serine rich protein 1 [Source:HGNC Symbol;Acc:HGNC:29349]
#INFO:	QUERY:	CD63	N/A	N/A
#INFO:	QUERY:	CDK6	CDK6	cyclin dependent kinase 6 [Source:HGNC Symbol;Acc:HGNC:1777]
#INFO:	QUERY:	CDKL4	CDKL4	cyclin dependent kinase like 4 [Source:HGNC Symbol;Acc:HGNC:19287]
#INFO:	QUERY:	CELF4	CELF4	CUGBP Elav-like family member 4 [Source:HGNC Symbol;Acc:HGNC:14015]
#INFO:	QUERY:	CFAP97	CFAP97	cilia and flagella associated protein 97 [Source:HGNC Symbol;Acc:HGNC:29276]
#INFO:	QUERY:	CLCF1	CLCF1	cardiotrophin like cytokine factor 1 [Source:HGNC Symbol;Acc:HGNC:17412]
#INFO:	QUERY:	CLUH	CLUH	clustered mitochondria homolog [Source:HGNC Symbol;Acc:HGNC:29094]
#INFO:	QUERY:	CMTR2	CMTR2	cap methyltransferase 2 [Source:HGNC Symbol;Acc:HGNC:25635]
#INFO:	QUERY:	CNPY4	CNPY4	canopy FGF signaling regulator 4 [Source:HGNC Symbol;Acc:HGNC:28631]
#INFO:	QUERY:	CNTNAP5	CNTNAP5	contactin associated protein like 5 [Source:HGNC Symbol;Acc:HGNC:18748]
#INFO:	QUERY:	COL2A1	COL2A1	collagen type II alpha 1 chain [Source:HGNC Symbol;Acc:HGNC:2200]
#INFO:	QUERY:	COL6A6	COL6A6	collagen type VI alpha 6 chain [Source:HGNC Symbol;Acc:HGNC:27023]
#INFO:	QUERY:	COPG2	COPG2	coatomer protein complex subunit gamma 2 [Source:HGNC Symbol;Acc:HGNC:2237]
#INFO:	QUERY:	CPED1	CPED1	cadherin like and PC-esterase domain containing 1 [Source:HGNC Symbol;Acc:HGNC:26159]
#INFO:	QUERY:	CPQ	CPQ	carboxypeptidase Q [Source:HGNC Symbol;Acc:HGNC:16910]
#INFO:	QUERY:	CRACR2A	CRACR2A	calcium release activated channel regulator 2A [Source:HGNC Symbol;Acc:HGNC:28657]
#INFO:	QUERY:	CRYGA	CRYGA	crystallin gamma A [Source:HGNC Symbol;Acc:HGNC:2408]
#INFO:	QUERY:	CRYGB	CRYGB	crystallin gamma B [Source:HGNC Symbol;Acc:HGNC:2409]
#INFO:	QUERY:	CRYGC	CRYGC	crystallin gamma C [Source:HGNC Symbol;Acc:HGNC:2410]
#INFO:	QUERY:	CRYGD	N/A	N/A
#INFO:	QUERY:	CTBP2	N/A	N/A
#INFO:	QUERY:	CTNNA1	CTNNA1	catenin alpha 1 [Source:HGNC Symbol;Acc:HGNC:2509]
#INFO:	QUERY:	CTNNA3	N/A	N/A
#INFO:	QUERY:	CUEDC2	CUEDC2	CUE domain containing 2 [Source:HGNC Symbol;Acc:HGNC:28352]
#INFO:	QUERY:	CYYR1	CYYR1	cysteine and tyrosine rich 1 [Source:HGNC Symbol;Acc:HGNC:16274]
#INFO:	QUERY:	DCC	DCC	DCC netrin 1 receptor [Source:HGNC Symbol;Acc:HGNC:2701]
#INFO:	QUERY:	DCLK1	N/A	N/A
#INFO:	QUERY:	DDX52	DDX52	DExD-box helicase 52 [Source:HGNC Symbol;Acc:HGNC:20038]
#INFO:	QUERY:	DDX56	DDX56	DEAD-box helicase 56 [Source:HGNC Symbol;Acc:HGNC:18193]
#INFO:	QUERY:	DENND5B	DENND5B	DENN domain containing 5B [Source:HGNC Symbol;Acc:HGNC:28338]
#INFO:	QUERY:	DIP2B	DIP2B	disco interacting protein 2 homolog B [Source:HGNC Symbol;Acc:HGNC:29284]
#INFO:	QUERY:	DOCK4	DOCK4	dedicator of cytokinesis 4 [Source:HGNC Symbol;Acc:HGNC:19192]
#INFO:	QUERY:	DOCK8	DOCK8	dedicator of cytokinesis 8 [Source:HGNC Symbol;Acc:HGNC:19191]
#INFO:	QUERY:	DPP10	DPP10	dipeptidyl peptidase like 10 [Source:HGNC Symbol;Acc:HGNC:20823]
#INFO:	QUERY:	DPP6	DPP6	dipeptidyl peptidase like 6 [Source:HGNC Symbol;Acc:HGNC:3010]
#INFO:	QUERY:	DST	N/A	N/A
#INFO:	QUERY:	DTNBP1	DTNBP1	Ovis aries dystrobrevin binding protein 1 (DTNBP1), mRNA. [Source:RefSeq mRNA;Acc:NM_001126349]
#INFO:	QUERY:	DTX2	DTX2	deltex E3 ubiquitin ligase 2 [Source:HGNC Symbol;Acc:HGNC:15973]
#INFO:	QUERY:	EDC3	EDC3	enhancer of mRNA decapping 3 [Source:HGNC Symbol;Acc:HGNC:26114]
#INFO:	QUERY:	EDEM2	EDEM2	ER degradation enhancing alpha-mannosidase like protein 2 [Source:HGNC Symbol;Acc:HGNC:15877]
#INFO:	QUERY:	EIF5A	EIF5A	eukaryotic translation initiation factor 5A-1 [Source:RefSeq peptide;Acc:NP_001159665]
#INFO:	QUERY:	ELP2	ELP2	elongator acetyltransferase complex subunit 2 [Source:HGNC Symbol;Acc:HGNC:18248]
#INFO:	QUERY:	EPHA6	N/A	N/A
#INFO:	QUERY:	ERBB4	ERBB4	erb-b2 receptor tyrosine kinase 4 [Source:HGNC Symbol;Acc:HGNC:3432]
#INFO:	QUERY:	ERCC8	ERCC8	ERCC excision repair 8, CSA ubiquitin ligase complex subunit [Source:HGNC Symbol;Acc:HGNC:3439]
#INFO:	QUERY:	ESRRB	ESRRB	estrogen related receptor beta [Source:HGNC Symbol;Acc:HGNC:3473]
#INFO:	QUERY:	FABP1	FABP1	fatty acid binding protein 1 [Source:HGNC Symbol;Acc:HGNC:3555]
#INFO:	QUERY:	FAM107B	N/A	N/A
#INFO:	QUERY:	FAM126B	FAM126B	family with sequence similarity 126 member B [Source:HGNC Symbol;Acc:HGNC:28593]
#INFO:	QUERY:	FAM133B	FAM133B	family with sequence similarity 133 member B [Source:HGNC Symbol;Acc:HGNC:28629]
#INFO:	QUERY:	FAM160A1	FAM160A1	family with sequence similarity 160 member A1 [Source:HGNC Symbol;Acc:HGNC:34237]
#INFO:	QUERY:	FAM177B	FAM177B	family with sequence similarity 177 member B [Source:HGNC Symbol;Acc:HGNC:34395]
#INFO:	QUERY:	FAM20B	FAM20B	FAM20B, glycosaminoglycan xylosylkinase [Source:HGNC Symbol;Acc:HGNC:23017]
#INFO:	QUERY:	FBLN1	FBLN1	fibulin 1 [Source:HGNC Symbol;Acc:HGNC:3600]
#INFO:	QUERY:	FBXL15	N/A	N/A
#INFO:	QUERY:	FBXW7	FBXW7	F-box and WD repeat domain containing 7 [Source:HGNC Symbol;Acc:HGNC:16712]
#INFO:	QUERY:	FNBP1	FNBP1	formin binding protein 1 [Source:HGNC Symbol;Acc:HGNC:17069]
#INFO:	QUERY:	FRMD6	FRMD6	FERM domain containing 6 [Source:HGNC Symbol;Acc:HGNC:19839]
#INFO:	QUERY:	FRZB	FRZB	frizzled-related protein [Source:HGNC Symbol;Acc:HGNC:3959]
#INFO:	QUERY:	FSTL4	FSTL4	follistatin like 4 [Source:HGNC Symbol;Acc:HGNC:21389]
#INFO:	QUERY:	GALNT16	GALNT16	polypeptide N-acetylgalactosaminyltransferase 16 [Source:HGNC Symbol;Acc:HGNC:23233]
#INFO:	QUERY:	GBF1	GBF1	golgi brefeldin A resistant guanine nucleotide exchange factor 1 [Source:HGNC Symbol;Acc:HGNC:4181]
#INFO:	QUERY:	GDF11	GDF11	growth differentiation factor 11 [Source:HGNC Symbol;Acc:HGNC:4216]
#INFO:	QUERY:	GMEB1	GMEB1	glucocorticoid modulatory element binding protein 1 [Source:HGNC Symbol;Acc:HGNC:4370]
#INFO:	QUERY:	GOLM2	N/A	N/A
#INFO:	QUERY:	GPA33	GPA33	glycoprotein A33 [Source:HGNC Symbol;Acc:HGNC:4445]
#INFO:	QUERY:	GPHN	GPHN	gephyrin [Source:HGNC Symbol;Acc:HGNC:15465]
#INFO:	QUERY:	GPR107	GPR107	G protein-coupled receptor 107 [Source:HGNC Symbol;Acc:HGNC:17830]
#INFO:	QUERY:	GPR18	GPR18	G protein-coupled receptor 18 [Source:HGNC Symbol;Acc:HGNC:4472]
#INFO:	QUERY:	GPS2	GPS2	G protein pathway suppressor 2 [Source:HGNC Symbol;Acc:HGNC:4550]
#INFO:	QUERY:	GPX3	GPX3	glutathione peroxidase 3 [Source:HGNC Symbol;Acc:HGNC:4555]
#INFO:	QUERY:	GRK2	GRK2	G protein-coupled receptor kinase 2 [Source:HGNC Symbol;Acc:HGNC:289]
#INFO:	QUERY:	GSAP	GSAP	gamma-secretase activating protein [Source:HGNC Symbol;Acc:HGNC:28042]
#INFO:	QUERY:	HACE1	HACE1	HECT domain and ankyrin repeat containing E3 ubiquitin protein ligase 1 [Source:HGNC Symbol;Acc:HGNC:21033]
#INFO:	QUERY:	HDGFL3	HDGFL3	HDGF like 3 [Source:HGNC Symbol;Acc:HGNC:24937]
#INFO:	QUERY:	HECW2	HECW2	HECT, C2 and WW domain containing E3 ubiquitin protein ligase 2 [Source:HGNC Symbol;Acc:HGNC:29853]
#INFO:	QUERY:	HNF1B	HNF1B	HNF1 homeobox B [Source:HGNC Symbol;Acc:HGNC:11630]
#INFO:	QUERY:	HOXC12	HOXC12	homeobox C12 [Source:HGNC Symbol;Acc:HGNC:5124]
#INFO:	QUERY:	HPSE2	N/A	N/A
#INFO:	QUERY:	HSPB3	HSPB3	heat shock protein family B (small) member 3 [Source:HGNC Symbol;Acc:HGNC:5248]
#INFO:	QUERY:	IGF2BP3	IGF2BP3	insulin like growth factor 2 mRNA binding protein 3 [Source:HGNC Symbol;Acc:HGNC:28868]
#INFO:	QUERY:	ILF2	N/A	N/A
#INFO:	QUERY:	IMMP2L	N/A	N/A
#INFO:	QUERY:	ING3	ING3	inhibitor of growth family member 3 [Source:HGNC Symbol;Acc:HGNC:14587]
#INFO:	QUERY:	INPP5F	INPP5F	inositol polyphosphate-5-phosphatase F [Source:HGNC Symbol;Acc:HGNC:17054]
#INFO:	QUERY:	Insig2	INSIG2	insulin induced gene 2 [Source:HGNC Symbol;Acc:HGNC:20452]
#INFO:	QUERY:	IRF2	IRF2	interferon regulatory factor 2 [Source:HGNC Symbol;Acc:HGNC:6117]
#INFO:	QUERY:	ITGA9	ITGA9	integrin subunit alpha 9 [Source:HGNC Symbol;Acc:HGNC:6145]
#INFO:	QUERY:	ITGBL1	ITGBL1	integrin subunit beta like 1 [Source:HGNC Symbol;Acc:HGNC:6164]
#INFO:	QUERY:	JAKMIP1	JAKMIP1	janus kinase and microtubule interacting protein 1 [Source:HGNC Symbol;Acc:HGNC:26460]
#INFO:	QUERY:	JCAD	JCAD	junctional cadherin 5 associated [Source:HGNC Symbol;Acc:HGNC:29283]
#INFO:	QUERY:	KCNA1	KCNA1	potassium voltage-gated channel subfamily A member 1 [Source:HGNC Symbol;Acc:HGNC:6218]
#INFO:	QUERY:	KCNE3	KCNE3	potassium voltage-gated channel subfamily E regulatory subunit 3 [Source:HGNC Symbol;Acc:HGNC:6243]
#INFO:	QUERY:	KCNK9	N/A	N/A
#INFO:	QUERY:	KCTD16	KCTD16	potassium channel tetramerization domain containing 16 [Source:HGNC Symbol;Acc:HGNC:29244]
#INFO:	QUERY:	KDM3A	KDM3A	lysine demethylase 3A [Source:HGNC Symbol;Acc:HGNC:20815]
#INFO:	QUERY:	KIAA1109	KIAA1109	KIAA1109 [Source:HGNC Symbol;Acc:HGNC:26953]
#INFO:	QUERY:	KIF26B	KIF26B	kinesin family member 26B [Source:HGNC Symbol;Acc:HGNC:25484]
#INFO:	QUERY:	KLF14	N/A	N/A
#INFO:	QUERY:	KLHL3	KLHL3	kelch like family member 3 [Source:HGNC Symbol;Acc:HGNC:6354]
#INFO:	QUERY:	KLHL42	KLHL42	kelch like family member 42 [Source:HGNC Symbol;Acc:HGNC:29252]
#INFO:	QUERY:	KRT5	KRT5	keratin 5 [Source:HGNC Symbol;Acc:HGNC:6442]
#INFO:	QUERY:	KRTAP19-3	N/A	N/A
#INFO:	QUERY:	KRTAP19-5	N/A	N/A
#INFO:	QUERY:	KRTAP20-2	N/A	N/A
#INFO:	QUERY:	KRTAP36-1	N/A	N/A
#INFO:	QUERY:	LPL	LPL	lipoprotein lipase [Source:HGNC Symbol;Acc:HGNC:6677]
#INFO:	QUERY:	LRRC15	LRRC15	leucine rich repeat containing 15 [Source:HGNC Symbol;Acc:HGNC:20818]
#INFO:	QUERY:	LY96	LY96	lymphocyte antigen 96 [Source:HGNC Symbol;Acc:HGNC:17156]
#INFO:	QUERY:	MALSU1	MALSU1	mitochondrial assembly of ribosomal large subunit 1 [Source:HGNC Symbol;Acc:HGNC:21721]
#INFO:	QUERY:	MANSC4	MANSC4	MANSC domain containing 4 [Source:HGNC Symbol;Acc:HGNC:40023]
#INFO:	QUERY:	MAP2K5	MAP2K5	mitogen-activated protein kinase kinase 5 [Source:HGNC Symbol;Acc:HGNC:6845]
#INFO:	QUERY:	MAP3K10	MAP3K10	mitogen-activated protein kinase kinase kinase 10 [Source:HGNC Symbol;Acc:HGNC:6849]
#INFO:	QUERY:	MAP4K3	MAP4K3	mitogen-activated protein kinase kinase kinase kinase 3 [Source:HGNC Symbol;Acc:HGNC:6865]
#INFO:	QUERY:	MARS2	MARS2	methionyl-tRNA synthetase 2, mitochondrial [Source:HGNC Symbol;Acc:HGNC:25133]
#INFO:	QUERY:	MBD2	MBD2	methyl-CpG binding domain protein 2 [Source:HGNC Symbol;Acc:HGNC:6917]
#INFO:	QUERY:	MBLAC1	MBLAC1	metallo-beta-lactamase domain containing 1 [Source:HGNC Symbol;Acc:HGNC:22180]
#INFO:	QUERY:	MCM7	MCM7	minichromosome maintenance complex component 7 [Source:HGNC Symbol;Acc:HGNC:6950]
#INFO:	QUERY:	MED18	MED18	mediator complex subunit 18 [Source:HGNC Symbol;Acc:HGNC:25944]
#INFO:	QUERY:	MEGF9	MEGF9	multiple EGF like domains 9 [Source:HGNC Symbol;Acc:HGNC:3234]
#INFO:	QUERY:	MEIKIN	N/A	N/A
#INFO:	QUERY:	Metazoa_SRP	METAZOA_SRP	Metazoan signal recognition particle RNA [Source:RFAM;Acc:RF00017]
#INFO:	QUERY:	MFSD1	MFSD1	major facilitator superfamily domain containing 1 [Source:HGNC Symbol;Acc:HGNC:25874]
#INFO:	QUERY:	MLLT10	N/A	N/A
#INFO:	QUERY:	MMRN1	MMRN1	multimerin 1 [Source:HGNC Symbol;Acc:HGNC:7178]
#INFO:	QUERY:	MOCOS	MOCOS	molybdenum cofactor sulfurase [Source:HGNC Symbol;Acc:HGNC:18234]
#INFO:	QUERY:	MOCS1	MOCS1	molybdenum cofactor synthesis 1 [Source:HGNC Symbol;Acc:HGNC:7190]
#INFO:	QUERY:	MRPS35	MRPS35	mitochondrial ribosomal protein S35 [Source:HGNC Symbol;Acc:HGNC:16635]
#INFO:	QUERY:	MSH4	MSH4	mutS homolog 4 [Source:HGNC Symbol;Acc:HGNC:7327]
#INFO:	QUERY:	MYH14	MYH14	myosin heavy chain 14 [Source:HGNC Symbol;Acc:HGNC:23212]
#INFO:	QUERY:	MYO9A	MYO9A	myosin IXA [Source:HGNC Symbol;Acc:HGNC:7608]
#INFO:	QUERY:	NBAS	NBAS	neuroblastoma amplified sequence [Source:HGNC Symbol;Acc:HGNC:15625]
#INFO:	QUERY:	NDUFB3	NDUFB3	NADH:ubiquinone oxidoreductase subunit B3 [Source:HGNC Symbol;Acc:HGNC:7698]
#INFO:	QUERY:	NEURL4	N/A	N/A
#INFO:	QUERY:	NFKB2	NFKB2	nuclear factor kappa B subunit 2 [Source:HGNC Symbol;Acc:HGNC:7795]
#INFO:	QUERY:	NLGN1	NLGN1	neuroligin 1 [Source:HGNC Symbol;Acc:HGNC:14291]
#INFO:	QUERY:	NLGN2	NLGN2	neuroligin 2 [Source:HGNC Symbol;Acc:HGNC:14290]
#INFO:	QUERY:	NMT2	NMT2	N-myristoyltransferase 2 [Source:HGNC Symbol;Acc:HGNC:7858]
#INFO:	QUERY:	NPC1L1	NPC1L1	NPC1 like intracellular cholesterol transporter 1 [Source:HGNC Symbol;Acc:HGNC:7898]
#INFO:	QUERY:	NR2E3	NR2E3	nuclear receptor subfamily 2 group E member 3 [Source:HGNC Symbol;Acc:HGNC:7974]
#INFO:	QUERY:	NRBP2	NRBP2	nuclear receptor binding protein 2 [Source:HGNC Symbol;Acc:HGNC:19339]
#INFO:	QUERY:	NRG1	N/A	N/A
#INFO:	QUERY:	NRG3	N/A	N/A
#INFO:	QUERY:	NUDCD1	NUDCD1	NudC domain containing 1 [Source:HGNC Symbol;Acc:HGNC:24306]
#INFO:	QUERY:	NUF2	NUF2	NUF2, NDC80 kinetochore complex component [Source:HGNC Symbol;Acc:HGNC:14621]
#INFO:	QUERY:	OAZ2	OAZ2	ornithine decarboxylase antizyme 2 [Source:RefSeq peptide;Acc:NP_001276935]
#INFO:	QUERY:	OGDH	OGDH	oxoglutarate dehydrogenase [Source:HGNC Symbol;Acc:HGNC:8124]
#INFO:	QUERY:	OSBPL10	N/A	N/A
#INFO:	QUERY:	OTOG	OTOG	otogelin [Source:HGNC Symbol;Acc:HGNC:8516]
#INFO:	QUERY:	PAPOLG	PAPOLG	poly(A) polymerase gamma [Source:HGNC Symbol;Acc:HGNC:14982]
#INFO:	QUERY:	PBRM1	PBRM1	polybromo 1 [Source:HGNC Symbol;Acc:HGNC:30064]
#INFO:	QUERY:	PDE1C	PDE1C	phosphodiesterase 1C [Source:HGNC Symbol;Acc:HGNC:8776]
#INFO:	QUERY:	PDE4D	PDE4D	phosphodiesterase 4D [Source:HGNC Symbol;Acc:HGNC:8783]
#INFO:	QUERY:	PDIA5	PDIA5	protein disulfide-isomerase A5 precursor [Source:RefSeq peptide;Acc:NP_001156518]
#INFO:	QUERY:	PDILT	PDILT	protein disulfide isomerase like, testis expressed [Source:HGNC Symbol;Acc:HGNC:27338]
#INFO:	QUERY:	PEX1	PEX1	peroxisomal biogenesis factor 1 [Source:HGNC Symbol;Acc:HGNC:8850]
#INFO:	QUERY:	PEX11G	PEX11G	peroxisomal biogenesis factor 11 gamma [Source:HGNC Symbol;Acc:HGNC:20208]
#INFO:	QUERY:	PHYHIPL	PHYHIPL	phytanoyl-CoA 2-hydroxylase interacting protein like [Source:HGNC Symbol;Acc:HGNC:29378]
#INFO:	QUERY:	PIEZO2	PIEZO2	piezo type mechanosensitive ion channel component 2 [Source:HGNC Symbol;Acc:HGNC:26270]
#INFO:	QUERY:	PIK3CG	PIK3CG	phosphatidylinositol-4,5-bisphosphate 3-kinase catalytic subunit gamma [Source:HGNC Symbol;Acc:HGNC:8978]
#INFO:	QUERY:	PIK3R4	N/A	N/A
#INFO:	QUERY:	PLAAT1	N/A	N/A
#INFO:	QUERY:	PLCB4	PLCB4	phospholipase C beta 4 [Source:HGNC Symbol;Acc:HGNC:9059]
#INFO:	QUERY:	PLS1	PLS1	plastin 1 [Source:HGNC Symbol;Acc:HGNC:9090]
#INFO:	QUERY:	PLSCR3	PLSCR3	phospholipid scramblase 3 [Source:HGNC Symbol;Acc:HGNC:16495]
#INFO:	QUERY:	PON1	PON1	paraoxonase 1 [Source:HGNC Symbol;Acc:HGNC:9204]
#INFO:	QUERY:	PON3	PON3	paraoxonase 3 [Source:HGNC Symbol;Acc:HGNC:9206]
#INFO:	QUERY:	POSTN	POSTN	periostin [Source:HGNC Symbol;Acc:HGNC:16953]
#INFO:	QUERY:	POU6F2	N/A	N/A
#INFO:	QUERY:	PPP1R9A	PPP1R9A	protein phosphatase 1 regulatory subunit 9A [Source:HGNC Symbol;Acc:HGNC:14946]
#INFO:	QUERY:	PPP3CA	PPP3CA	protein phosphatase 3 catalytic subunit alpha [Source:HGNC Symbol;Acc:HGNC:9314]
#INFO:	QUERY:	PRKD1	PRKD1	protein kinase D1 [Source:HGNC Symbol;Acc:HGNC:9407]
#INFO:	QUERY:	PRKG1	PRKG1	protein kinase, cGMP-dependent, type I [Source:HGNC Symbol;Acc:HGNC:9414]
#INFO:	QUERY:	PRMT8	PRMT8	protein arginine methyltransferase 8 [Source:HGNC Symbol;Acc:HGNC:5188]
#INFO:	QUERY:	PROCR	PROCR	protein C receptor [Source:HGNC Symbol;Acc:HGNC:9452]
#INFO:	QUERY:	PSD	PSD	pleckstrin and Sec7 domain containing [Source:HGNC Symbol;Acc:HGNC:9507]
#INFO:	QUERY:	PTDSS1	PTDSS1	phosphatidylserine synthase 1 [Source:HGNC Symbol;Acc:HGNC:9587]
#INFO:	QUERY:	PTPN3	PTPN3	protein tyrosine phosphatase, non-receptor type 3 [Source:HGNC Symbol;Acc:HGNC:9655]
#INFO:	QUERY:	PUF60	PUF60	poly(U) binding splicing factor 60 [Source:HGNC Symbol;Acc:HGNC:17042]
#INFO:	QUERY:	PURG	PURG	purine rich element binding protein G [Source:HGNC Symbol;Acc:HGNC:17930]
#INFO:	QUERY:	RAB22A	RAB22A	RAB22A, member RAS oncogene family [Source:HGNC Symbol;Acc:HGNC:9764]
#INFO:	QUERY:	RABGGTB	RABGGTB	geranylgeranyl transferase type-2 subunit beta [Source:RefSeq peptide;Acc:NP_001155340]
#INFO:	QUERY:	RAPGEF1	RAPGEF1	Rap guanine nucleotide exchange factor 1 [Source:HGNC Symbol;Acc:HGNC:4568]
#INFO:	QUERY:	RAPGEF4	RAPGEF4	Rap guanine nucleotide exchange factor 4 [Source:HGNC Symbol;Acc:HGNC:16626]
#INFO:	QUERY:	RBFOX1	N/A	N/A
#INFO:	QUERY:	RBM48	RBM48	RNA binding motif protein 48 [Source:HGNC Symbol;Acc:HGNC:21785]
#INFO:	QUERY:	RELCH	N/A	N/A
#INFO:	QUERY:	RFTN2	RFTN2	raftlin family member 2 [Source:HGNC Symbol;Acc:HGNC:26402]
#INFO:	QUERY:	RNF220	RNF220	ring finger protein 220 [Source:HGNC Symbol;Acc:HGNC:25552]
#INFO:	QUERY:	ROBO2	ROBO2	roundabout guidance receptor 2 [Source:HGNC Symbol;Acc:HGNC:10250]
#INFO:	QUERY:	RORA	RORA	RAR related orphan receptor A [Source:HGNC Symbol;Acc:HGNC:10258]
#INFO:	QUERY:	RPE65	RPE65	RPE65, retinoid isomerohydrolase [Source:HGNC Symbol;Acc:HGNC:10294]
#INFO:	QUERY:	RPRD1B	RPRD1B	regulation of nuclear pre-mRNA domain containing 1B [Source:HGNC Symbol;Acc:HGNC:16209]
#INFO:	QUERY:	RPUSD2	RPUSD2	RNA pseudouridylate synthase domain containing 2 [Source:HGNC Symbol;Acc:HGNC:24180]
#INFO:	QUERY:	RSF1	RSF1	remodeling and spacing factor 1 [Source:HGNC Symbol;Acc:HGNC:18118]
#INFO:	QUERY:	S100A1	S100A1	S100 calcium binding protein A1 [Source:HGNC Symbol;Acc:HGNC:10486]
#INFO:	QUERY:	S100A13	S100A13	S100 calcium binding protein A13 [Source:HGNC Symbol;Acc:HGNC:10490]
#INFO:	QUERY:	S100A14	S100A14	S100 calcium binding protein A14 [Source:HGNC Symbol;Acc:HGNC:18901]
#INFO:	QUERY:	S100A16	S100A16	S100 calcium binding protein A16 [Source:HGNC Symbol;Acc:HGNC:20441]
#INFO:	QUERY:	SARNP	SARNP	SAP domain containing ribonucleoprotein [Source:HGNC Symbol;Acc:HGNC:24432]
#INFO:	QUERY:	SCARA3	SCARA3	scavenger receptor class A member 3 [Source:HGNC Symbol;Acc:HGNC:19000]
#INFO:	QUERY:	SCFD2	SCFD2	sec1 family domain containing 2 [Source:HGNC Symbol;Acc:HGNC:30676]
#INFO:	QUERY:	SCUBE3	SCUBE3	signal peptide, CUB domain and EGF like domain containing 3 [Source:HGNC Symbol;Acc:HGNC:13655]
#INFO:	QUERY:	SCYL2	SCYL2	SCY1 like pseudokinase 2 [Source:HGNC Symbol;Acc:HGNC:19286]
#INFO:	QUERY:	SEC11C	SEC11C	SEC11 homolog C, signal peptidase complex subunit [Source:HGNC Symbol;Acc:HGNC:23400]
#INFO:	QUERY:	SENP1	SENP1	SUMO1/sentrin specific peptidase 1 [Source:HGNC Symbol;Acc:HGNC:17927]
#INFO:	QUERY:	SEPTIN14	N/A	N/A
#INFO:	QUERY:	SESN2	SESN2	sestrin 2 [Source:HGNC Symbol;Acc:HGNC:20746]
#INFO:	QUERY:	SLC12A2	SLC12A2	solute carrier family 12 member 2 [Source:HGNC Symbol;Acc:HGNC:10911]
#INFO:	QUERY:	SLC25A4	SLC25A4	Ovis aries solute carrier family 25 (mitochondrial carrier; adenine nucleotide translocator), member 4 (SLC25A4), mRNA. [Source:RefSeq mRNA;Acc:NM_001127278]
#INFO:	QUERY:	SLC27A2	SLC27A2	solute carrier family 27 member 2 [Source:HGNC Symbol;Acc:HGNC:10996]
#INFO:	QUERY:	SLC6A1	SLC6A1	solute carrier family 6 member 1 [Source:HGNC Symbol;Acc:HGNC:11042]
#INFO:	QUERY:	SLC8A3	SLC8A3	solute carrier family 8 member A3 [Source:HGNC Symbol;Acc:HGNC:11070]
#INFO:	QUERY:	SLCO3A1	SLCO3A1	solute carrier organic anion transporter family member 3A1 [Source:HGNC Symbol;Acc:HGNC:10952]
#INFO:	QUERY:	SLIT3	SLIT3	slit guidance ligand 3 [Source:HGNC Symbol;Acc:HGNC:11087]
#INFO:	QUERY:	SMAD2	SMAD2	SMAD family member 2 [Source:HGNC Symbol;Acc:HGNC:6768]
#INFO:	QUERY:	SMYD1	SMYD1	SET and MYND domain containing 1 [Source:HGNC Symbol;Acc:HGNC:20986]
#INFO:	QUERY:	SNAPIN	SNAPIN	SNAP associated protein [Source:HGNC Symbol;Acc:HGNC:17145]
#INFO:	QUERY:	SNX25	SNX25	sorting nexin 25 [Source:HGNC Symbol;Acc:HGNC:21883]
#INFO:	QUERY:	SOCS7	SOCS7	suppressor of cytokine signaling 7 [Source:HGNC Symbol;Acc:HGNC:29846]
#INFO:	QUERY:	SORCS3	SORCS3	sortilin related VPS10 domain containing receptor 3 [Source:HGNC Symbol;Acc:HGNC:16699]
#INFO:	QUERY:	SORL1	SORL1	sortilin related receptor 1 [Source:HGNC Symbol;Acc:HGNC:11185]
#INFO:	QUERY:	SPART	SPART	spartin [Source:HGNC Symbol;Acc:HGNC:18514]
#INFO:	QUERY:	SPEM1	SPEM1	spermatid maturation 1 [Source:HGNC Symbol;Acc:HGNC:32429]
#INFO:	QUERY:	SPEM2	SPEM2	SPEM family member 2 [Source:HGNC Symbol;Acc:HGNC:27315]
#INFO:	QUERY:	SSC4D	SSC4D	scavenger receptor cysteine rich family member with 4 domains [Source:HGNC Symbol;Acc:HGNC:14461]
#INFO:	QUERY:	STK17B	STK17B	serine/threonine kinase 17b [Source:HGNC Symbol;Acc:HGNC:11396]
#INFO:	QUERY:	STRIT1	N/A	N/A
#INFO:	QUERY:	STXBP6	STXBP6	syntaxin binding protein 6 [Source:HGNC Symbol;Acc:HGNC:19666]
#INFO:	QUERY:	SULT1B1	SULT1B1	sulfotransferase family 1B member 1 [Source:HGNC Symbol;Acc:HGNC:17845]
#INFO:	QUERY:	SYMBOL	N/A	N/A
#INFO:	QUERY:	SYNE1	SYNE1	spectrin repeat containing nuclear envelope protein 1 [Source:HGNC Symbol;Acc:HGNC:17089]
#INFO:	QUERY:	SYNJ2	SYNJ2	synaptojanin 2 [Source:HGNC Symbol;Acc:HGNC:11504]
#INFO:	QUERY:	TAF6	TAF6	TATA-box binding protein associated factor 6 [Source:HGNC Symbol;Acc:HGNC:11540]
#INFO:	QUERY:	TCF7L1	N/A	N/A
#INFO:	QUERY:	TCF7L2	TCF7L2	transcription factor 7 like 2 [Source:HGNC Symbol;Acc:HGNC:11641]
#INFO:	QUERY:	TDP1	TDP1	tyrosyl-DNA phosphodiesterase 1 [Source:HGNC Symbol;Acc:HGNC:18884]
#INFO:	QUERY:	TDRD5	TDRD5	tudor domain containing 5 [Source:HGNC Symbol;Acc:HGNC:20614]
#INFO:	QUERY:	TEAD1	TEAD1	TEA domain transcription factor 1 [Source:HGNC Symbol;Acc:HGNC:11714]
#INFO:	QUERY:	TECPR2	TECPR2	tectonin beta-propeller repeat containing 2 [Source:HGNC Symbol;Acc:HGNC:19957]
#INFO:	QUERY:	TEX45	TEX45	testis expressed 45 [Source:HGNC Symbol;Acc:HGNC:24745]
#INFO:	QUERY:	THSD4	N/A	N/A
#INFO:	QUERY:	TKDP1	N/A	N/A
#INFO:	QUERY:	TMED4	TMED4	transmembrane p24 trafficking protein 4 [Source:HGNC Symbol;Acc:HGNC:22301]
#INFO:	QUERY:	TMEM135	TMEM135	transmembrane protein 135 [Source:HGNC Symbol;Acc:HGNC:26167]
#INFO:	QUERY:	TMEM42	TMEM42	transmembrane protein 42 [Source:HGNC Symbol;Acc:HGNC:28444]
#INFO:	QUERY:	TMEM63A	TMEM63A	transmembrane protein 63A [Source:HGNC Symbol;Acc:HGNC:29118]
#INFO:	QUERY:	TMEM94	N/A	N/A
#INFO:	QUERY:	TMEM95	TMEM95	transmembrane protein 95 [Source:HGNC Symbol;Acc:HGNC:27898]
#INFO:	QUERY:	TNIP1	TNIP1	TNFAIP3 interacting protein 1 [Source:HGNC Symbol;Acc:HGNC:16903]
#INFO:	QUERY:	TNK1	TNK1	tyrosine kinase non receptor 1 [Source:HGNC Symbol;Acc:HGNC:11940]
#INFO:	QUERY:	TNRC6B	TNRC6B	trinucleotide repeat containing 6B [Source:HGNC Symbol;Acc:HGNC:29190]
#INFO:	QUERY:	TOR3A	TOR3A	torsin family 3 member A [Source:HGNC Symbol;Acc:HGNC:11997]
#INFO:	QUERY:	TPX2	TPX2	TPX2, microtubule nucleation factor [Source:HGNC Symbol;Acc:HGNC:1249]
#INFO:	QUERY:	TRPC1	TRPC1	transient receptor potential cation channel subfamily C member 1 [Source:HGNC Symbol;Acc:HGNC:12333]
#INFO:	QUERY:	TRPM3	TRPM3	transient receptor potential cation channel subfamily M member 3 [Source:HGNC Symbol;Acc:HGNC:17992]
#INFO:	QUERY:	TSPAN12	TSPAN12	tetraspanin 12 [Source:HGNC Symbol;Acc:HGNC:21641]
#INFO:	QUERY:	TTC9B	TTC9B	tetratricopeptide repeat domain 9B [Source:HGNC Symbol;Acc:HGNC:26395]
#INFO:	QUERY:	TTI1	TTI1	TELO2 interacting protein 1 [Source:HGNC Symbol;Acc:HGNC:29029]
#INFO:	QUERY:	TUBGCP2	TUBGCP2	tubulin gamma complex associated protein 2 [Source:HGNC Symbol;Acc:HGNC:18599]
#INFO:	QUERY:	U6	U6	U6 spliceosomal RNA [Source:RFAM;Acc:RF00026]
#INFO:	QUERY:	UBAC2	UBAC2	UBA domain containing 2 [Source:HGNC Symbol;Acc:HGNC:20486]
#INFO:	QUERY:	UBE2U	N/A	N/A
#INFO:	QUERY:	UBE4B	UBE4B	ubiquitination factor E4B [Source:HGNC Symbol;Acc:HGNC:12500]
#INFO:	QUERY:	ULK4	ULK4	unc-51 like kinase 4 [Source:HGNC Symbol;Acc:HGNC:15784]
#INFO:	QUERY:	UNC13C	UNC13C	unc-13 homolog C [Source:HGNC Symbol;Acc:HGNC:23149]
#INFO:	QUERY:	USH2A	USH2A	usherin [Source:HGNC Symbol;Acc:HGNC:12601]
#INFO:	QUERY:	USP15	USP15	ubiquitin specific peptidase 15 [Source:HGNC Symbol;Acc:HGNC:12613]
#INFO:	QUERY:	VPS13B	VPS13B	vacuolar protein sorting 13 homolog B [Source:HGNC Symbol;Acc:HGNC:2183]
#INFO:	QUERY:	VPS41	VPS41	VPS41, HOPS complex subunit [Source:HGNC Symbol;Acc:HGNC:12713]
#INFO:	QUERY:	WDR26	WDR26	WD repeat domain 26 [Source:HGNC Symbol;Acc:HGNC:21208]
#INFO:	QUERY:	WDR48	WDR48	WD repeat domain 48 [Source:HGNC Symbol;Acc:HGNC:30914]
#INFO:	QUERY:	WWOX	WWOX	WW domain containing oxidoreductase [Source:HGNC Symbol;Acc:HGNC:12799]
#INFO:	QUERY:	XRCC1	XRCC1	X-ray repair cross complementing 1 [Source:HGNC Symbol;Acc:HGNC:12828]
#INFO:	QUERY:	YTHDF2	YTHDF2	YTH N6-methyladenosine RNA binding protein 2 [Source:HGNC Symbol;Acc:HGNC:31675]
#INFO:	QUERY:	YWHAG	YWHAG	tyrosine 3-monooxygenase/tryptophan 5-monooxygenase activation protein gamma [Source:HGNC Symbol;Acc:HGNC:12852]
#INFO:	QUERY:	ZDHHC3	ZDHHC3	zinc finger DHHC-type containing 3 [Source:HGNC Symbol;Acc:HGNC:18470]
#INFO:	QUERY:	ZNF300	ZNF300	zinc finger protein 300 [Source:HGNC Symbol;Acc:HGNC:13091]
#INFO:	QUERY:	ZNF358	ZNF358	zinc finger protein 358 [Source:HGNC Symbol;Acc:HGNC:16838]
#INFO:	QUERY:	ZNF511	N/A	N/A
#INFO:	QUERY:	ZNF609	ZNF609	zinc finger protein 609 [Source:HGNC Symbol;Acc:HGNC:29003]
#INFO:	QUERY:	ZNF713	ZNF713	zinc finger protein 713 [Source:HGNC Symbol;Acc:HGNC:22043]
#INFO:	QUERY:	ZRANB1	ZRANB1	zinc finger RANBP2-type containing 1 [Source:HGNC Symbol;Acc:HGNC:18224]
